# Supplementary material for: Fluorofenidone alleviates liver fibrosis by inhibiting hepatic stellate cell autophagy via the TGF-β1/Smad pathway: implications for liver cancer
Source: PeerJ. 2023 Sep 28;11:e16060. doi: 10.7717/peerj.16060 (PMC10542821; doi:10.7717/peerj.16060)
Supplement: Supplemental Information 1 [file peerj-11-16060-s001.zip]

Archive with 102 entries (95 files):
- Fig1/
- __MACOSX/._Fig1
- Fig1/.DS_Store
- __MACOSX/Fig1/._.DS_Store
- Fig1/Fig1C/
- __MACOSX/Fig1/._Fig1C
- Fig1/Fig1B/
- __MACOSX/Fig1/._Fig1B
- Fig1/Fig1A/
- __MACOSX/Fig1/._Fig1A
- Fig1/Fig1C/.DS_Store
- __MACOSX/Fig1/Fig1C/._.DS_Store
- Fig1/Fig1C/SerumALT∩╝êU:L).txt
- __MACOSX/Fig1/Fig1C/._SerumALT∩╝êU:L).txt
- Fig1/Fig1C/Serum TBIL(umol_L).tif
- __MACOSX/Fig1/Fig1C/._Serum TBIL(umol_L).tif
- Fig1/Fig1C/SerumALT∩╝êU_L).tif
- __MACOSX/Fig1/Fig1C/._SerumALT∩╝êU_L).tif
- Fig1/Fig1C/Serum TBIL(umol:L).txt
- __MACOSX/Fig1/Fig1C/._Serum TBIL(umol:L).txt
- Fig1/Fig1C/Ordinary one-way ANOVA of SerumALT∩╝êU:L).txt
- __MACOSX/Fig1/Fig1C/._Ordinary one-way ANOVA of SerumALT∩╝êU:L).txt
- Fig1/Fig1C/Serum AST(U:L).txt
- __MACOSX/Fig1/Fig1C/._Serum AST(U:L).txt
- Fig1/Fig1C/Serum ALB∩╝êg:l).txt
- __MACOSX/Fig1/Fig1C/._Serum ALB∩╝êg:l).txt
- Fig1/Fig1C/Serum AST(U_L).tif
- __MACOSX/Fig1/Fig1C/._Serum AST(U_L).tif
- Fig1/Fig1C/Ordinary one-way ANOVA of Serum ALB∩╝êg:l).txt
- __MACOSX/Fig1/Fig1C/._Ordinary one-way ANOVA of Serum ALB∩╝êg:l).txt
- Fig1/Fig1C/Ordinary one-way ANOVA of Serum AST(U:L).txt
- __MACOSX/Fig1/Fig1C/._Ordinary one-way ANOVA of Serum AST(U:L).txt
- Fig1/Fig1C/Serum ALB∩╝êg_l).tif
- __MACOSX/Fig1/Fig1C/._Serum ALB∩╝êg_l).tif
- Fig1/Fig1C/Ordinary one-way ANOVA of Serum TBIL(umol:L).txt
- __MACOSX/Fig1/Fig1C/._Ordinary one-way ANOVA of Serum TBIL(umol:L).txt
- Fig1/Fig1B/western blots date(animal)(COL-1and COLIII∩╝ë.xlsx
- __MACOSX/Fig1/Fig1B/._western blots date(animal)(COL-1and COLIII∩╝ë.xlsx
- Fig1/Fig1B/.DS_Store
- __MACOSX/Fig1/Fig1B/._.DS_Store
- Fig1/Fig1B/Ordinary one-way ANOVA of Relative band density∩╝êcollagen I_GAPDH∩╝ë.txt
- Fig1/Fig1B/Ordinary one-way ANOVA of Relative band density∩╝êcollagen I_GAPDH∩╝ë-1.txt
- Fig1/Fig1B/CollagenIII∩╝êΣ╕èCollagenIIIπÇüΣ╕ïGAPDH∩╝ë .jpg
- __MACOSX/Fig1/Fig1B/._CollagenIII∩╝êΣ╕èCollagenIIIπÇüΣ╕ïGAPDH∩╝ë .jpg
- Fig1/Fig1B/Relative band density∩╝êcollagen I_GAPDH∩╝ë.tif
- __MACOSX/Fig1/Fig1B/._Relative band density∩╝êcollagen I_GAPDH∩╝ë.tif
- Fig1/Fig1B/Ordinary one-way ANOVA of Relative band density∩╝êcollagen I_GAPDH∩╝ë-2.txt
- Fig1/Fig1B/Relative band density∩╝êcollagen I_GAPDH∩╝ë.txt
- __MACOSX/Fig1/Fig1B/._Relative band density∩╝êcollagen I_GAPDH∩╝ë.txt
- Fig1/Fig1B/CollagenI∩╝êΣ╕è∩╝ë .jpg
- __MACOSX/Fig1/Fig1B/._CollagenI∩╝êΣ╕è∩╝ë .jpg
- Fig1/Fig1B/Relative band density∩╝êcollagen III_GAPDH∩╝ë.tif
- __MACOSX/Fig1/Fig1B/._Relative band density∩╝êcollagen III_GAPDH∩╝ë.tif
- Fig1/Fig1B/Serum ALB∩╝êg_l).txt
- Fig1/Fig1A/H&E staining/
- __MACOSX/Fig1/Fig1A/._H&E staining
- Fig1/Fig1A/.DS_Store
- __MACOSX/Fig1/Fig1A/._.DS_Store
- Fig1/Fig1A/Sirius Red staining/
- __MACOSX/Fig1/Fig1A/._Sirius Red staining
- Fig1/Fig1A/Masson staining/
- __MACOSX/Fig1/Fig1A/._Masson staining
- Fig1/Fig1A/H&E staining/CCl4 group.jpg
- __MACOSX/Fig1/Fig1A/H&E staining/._CCl4 group.jpg
- Fig1/Fig1A/H&E staining/CCl4+FFBJ group.jpg
- __MACOSX/Fig1/Fig1A/H&E staining/._CCl4+FFBJ group.jpg
- Fig1/Fig1A/H&E staining/CCl4+AKF-PD group.jpg
- __MACOSX/Fig1/Fig1A/H&E staining/._CCl4+AKF-PD group.jpg
- Fig1/Fig1A/H&E staining/Normal group.jpg
- __MACOSX/Fig1/Fig1A/H&E staining/._Normal group.jpg
- Fig1/Fig1A/Sirius Red staining/CCl4 group.jpg
- __MACOSX/Fig1/Fig1A/Sirius Red staining/._CCl4 group.jpg
- Fig1/Fig1A/Sirius Red staining/.DS_Store
- __MACOSX/Fig1/Fig1A/Sirius Red staining/._.DS_Store
- Fig1/Fig1A/Sirius Red staining/CCl4+FFBJ group.jpg
- __MACOSX/Fig1/Fig1A/Sirius Red staining/._CCl4+FFBJ group.jpg
- Fig1/Fig1A/Sirius Red staining/Red area∩╝ê%∩╝ë.txt
- __MACOSX/Fig1/Fig1A/Sirius Red staining/._Red area∩╝ê%∩╝ë.txt
- Fig1/Fig1A/Sirius Red staining/Ordinary one-way ANOVA of Red area∩╝ê%∩╝ë.txt
- __MACOSX/Fig1/Fig1A/Sirius Red staining/._Ordinary one-way ANOVA of Red area∩╝ê%∩╝ë.txt
- Fig1/Fig1A/Sirius Red staining/Red area∩╝ê%∩╝ë.tif
- __MACOSX/Fig1/Fig1A/Sirius Red staining/._Red area∩╝ê%∩╝ë.tif
- Fig1/Fig1A/Sirius Red staining/CCl4+AKF-PD group.jpg
- __MACOSX/Fig1/Fig1A/Sirius Red staining/._CCl4+AKF-PD group.jpg
- Fig1/Fig1A/Sirius Red staining/Normal group.jpg
- __MACOSX/Fig1/Fig1A/Sirius Red staining/._Normal group.jpg
- Fig1/Fig1A/Masson staining/CCl4 group.jpg
- __MACOSX/Fig1/Fig1A/Masson staining/._CCl4 group.jpg
- Fig1/Fig1A/Masson staining/.DS_Store
- __MACOSX/Fig1/Fig1A/Masson staining/._.DS_Store
- Fig1/Fig1A/Masson staining/CCl4+FFBJ group.jpg
- __MACOSX/Fig1/Fig1A/Masson staining/._CCl4+FFBJ group.jpg
- Fig1/Fig1A/Masson staining/MassonΓÇÖs trichrome positive area(%).txt
- __MACOSX/Fig1/Fig1A/Masson staining/._MassonΓÇÖs trichrome positive area(%).txt
- Fig1/Fig1A/Masson staining/MassonΓÇÖs trichrome positive area(%).tif
- __MACOSX/Fig1/Fig1A/Masson staining/._MassonΓÇÖs trichrome positive area(%).tif
- Fig1/Fig1A/Masson staining/CCl4+AKF-PD group.jpg
- __MACOSX/Fig1/Fig1A/Masson staining/._CCl4+AKF-PD group.jpg
- Fig1/Fig1A/Masson staining/Normal group.jpg
- __MACOSX/Fig1/Fig1A/Masson staining/._Normal group.jpg
- Fig1/Fig1A/Masson staining/Ordinary one-way ANOVA of MassonΓÇÖs trichrome positive area(%).txt
- __MACOSX/Fig1/Fig1A/Masson staining/._Ordinary one-way ANOVA of MassonΓÇÖs trichrome positive area(%).txt
