# Supplementary material for: Fluorofenidone alleviates liver fibrosis by inhibiting hepatic stellate cell autophagy via the TGF-β1/Smad pathway: implications for liver cancer
Source: PeerJ. 2023 Sep 28;11:e16060. doi: 10.7717/peerj.16060 (PMC10542821; doi:10.7717/peerj.16060)
Supplement: Supplemental Information 1 [file peerj-11-16060-s001.zip › Fig1/Fig1C/SerumALT∩╝êU:L).txt]

Normal	CCl4	CCl4+ AKF-PD	CCl4+FFBJ
95.89404	238.6805	116.7896	155.3367
107.77300	256.0458	138.2577	139.4027
99.47206	225.8474	137.3036	164.5919
101.33260	253.8990	137.5898	155.5753
105.57850	260.9119	136.4448	168.5038
