# Supplementary material for: Fluorofenidone alleviates liver fibrosis by inhibiting hepatic stellate cell autophagy via the TGF-β1/Smad pathway: implications for liver cancer
Source: PeerJ. 2023 Sep 28;11:e16060. doi: 10.7717/peerj.16060 (PMC10542821; doi:10.7717/peerj.16060)
Supplement: Supplemental Information 1 [file peerj-11-16060-s001.zip › Fig1/Fig1C/Serum TBIL(umol:L).txt]

Normal	CCl4	CCl4+ AKF-PD	CCl4+FFBJ
10.899995	58.513652	9.717047	19.47637
7.055414	71.821817	14.744576	17.70195
18.884894	70.047395	14.153102	17.70195
10.012784	47.867120	18.293420	10.89999
6.168203	81.285401	17.110472	15.33605
