# Supplementary material for: Fluorofenidone alleviates liver fibrosis by inhibiting hepatic stellate cell autophagy via the TGF-β1/Smad pathway: implications for liver cancer
Source: PeerJ. 2023 Sep 28;11:e16060. doi: 10.7717/peerj.16060 (PMC10542821; doi:10.7717/peerj.16060)
Supplement: Supplemental Information 1 [file peerj-11-16060-s001.zip › Fig1/Fig1C/Ordinary one-way ANOVA of SerumALT∩╝êU:L).txt]

Number of families	1
Number of comparisons per family	6
Alpha	0.05
Tukey's multiple comparisons test	Mean Diff.	95.00% CI of diff.	Below threshold?	Summary	Adjusted P Value
Normal vs. CCl4	-145.1	-164.1 to -126.0	Yes	****	<0.0001	A-B
Normal vs. CCl4+ AKF-PD	-31.27	-50.33 to -12.21	Yes	**	0.0013	A-C
Normal vs. CCl4+FFBJ	-54.67	-73.73 to -35.61	Yes	****	<0.0001	A-D
CCl4 vs. CCl4+ AKF-PD	113.8	94.74 to 132.9	Yes	****	<0.0001	B-C
CCl4 vs. CCl4+FFBJ	90.39	71.33 to 109.5	Yes	****	<0.0001	B-D
CCl4+ AKF-PD vs. CCl4+FFBJ	-23.40	-42.46 to -4.345	Yes	*	0.0138	C-D
Test details	Mean 1	Mean 2	Mean Diff.	SE of diff.	n1	n2	q	DF
Normal vs. CCl4	102.0	247.1	-145.1	6.662	5	5	30.80	16
Normal vs. CCl4+ AKF-PD	102.0	133.3	-31.27	6.662	5	5	6.637	16
Normal vs. CCl4+FFBJ	102.0	156.7	-54.67	6.662	5	5	11.61	16
CCl4 vs. CCl4+ AKF-PD	247.1	133.3	113.8	6.662	5	5	24.16	16
CCl4 vs. CCl4+FFBJ	247.1	156.7	90.39	6.662	5	5	19.19	16
CCl4+ AKF-PD vs. CCl4+FFBJ	133.3	156.7	-23.40	6.662	5	5	4.968	16
