# Supplementary material for: Fluorofenidone alleviates liver fibrosis by inhibiting hepatic stellate cell autophagy via the TGF-β1/Smad pathway: implications for liver cancer
Source: PeerJ. 2023 Sep 28;11:e16060. doi: 10.7717/peerj.16060 (PMC10542821; doi:10.7717/peerj.16060)
Supplement: Supplemental Information 1 [file peerj-11-16060-s001.zip › Fig1/Fig1C/Serum AST(U:L).txt]

Normal	"CCl4
"	"CCl4+AKF-PD
"	CCl4+FFBJ
104.4315926	234.4216	127.4737	156.7769
139.5697898	259.8489	133.8199	163.7193
112.0129248	228.7995	123.5553	149.4511
109.4574196	256.4842	106.3908	138.5476
137.3976103	267.4302	146.5548	165.0397
