# Supplementary material for: Fluorofenidone alleviates liver fibrosis by inhibiting hepatic stellate cell autophagy via the TGF-β1/Smad pathway: implications for liver cancer
Source: PeerJ. 2023 Sep 28;11:e16060. doi: 10.7717/peerj.16060 (PMC10542821; doi:10.7717/peerj.16060)
Supplement: Supplemental Information 1 [file peerj-11-16060-s001.zip › Fig1/Fig1C/Serum ALB∩╝êg:l).txt]

Normal	CCl4	CCl4+AKF-PD	CCl4+FFBJ
25.29415929	16.40425	21.37274	20.53097
30.55008850	17.61558	23.32319	19.87398
26.66973451	19.99717	23.11788	22.44035
27.96318584	19.25805	26.25912	20.75681
30.50902655	19.89451	31.14549	23.65168
