# Supplementary material for: Fluorofenidone alleviates liver fibrosis by inhibiting hepatic stellate cell autophagy via the TGF-β1/Smad pathway: implications for liver cancer
Source: PeerJ. 2023 Sep 28;11:e16060. doi: 10.7717/peerj.16060 (PMC10542821; doi:10.7717/peerj.16060)
Supplement: Supplemental Information 1 [file peerj-11-16060-s001.zip › Fig1/Fig1C/Ordinary one-way ANOVA of Serum ALB∩╝êg:l).txt]

Number of families	1
Number of comparisons per family	6
Alpha	0.05
Tukey's multiple comparisons test	Mean Diff.	95.00% CI of diff.	Below threshold?	Summary	Adjusted P Value
Normal vs. CCl4	9.563	5.039 to 14.09	Yes	****	<0.0001	A-B
Normal vs. CCl4+AKF-PD	3.154	-1.371 to 7.678	No	ns	0.2309	A-C
Normal vs. CCl4+FFBJ	6.746	2.222 to 11.27	Yes	**	0.0030	A-D
CCl4 vs. CCl4+AKF-PD	-6.410	-10.93 to -1.885	Yes	**	0.0046	B-C
CCl4 vs. CCl4+FFBJ	-2.817	-7.341 to 1.708	No	ns	0.3176	B-D
CCl4+AKF-PD vs. CCl4+FFBJ	3.593	-0.9315 to 8.117	No	ns	0.1465	C-D
Test details	Mean 1	Mean 2	Mean Diff.	SE of diff.	n1	n2	q	DF
Normal vs. CCl4	28.20	18.63	9.563	1.581	5	5	8.552	16
Normal vs. CCl4+AKF-PD	28.20	25.04	3.154	1.581	5	5	2.820	16
Normal vs. CCl4+FFBJ	28.20	21.45	6.746	1.581	5	5	6.033	16
CCl4 vs. CCl4+AKF-PD	18.63	25.04	-6.410	1.581	5	5	5.732	16
CCl4 vs. CCl4+FFBJ	18.63	21.45	-2.817	1.581	5	5	2.519	16
CCl4+AKF-PD vs. CCl4+FFBJ	25.04	21.45	3.593	1.581	5	5	3.213	16
