# Supplementary material for: Fluorofenidone alleviates liver fibrosis by inhibiting hepatic stellate cell autophagy via the TGF-β1/Smad pathway: implications for liver cancer
Source: PeerJ. 2023 Sep 28;11:e16060. doi: 10.7717/peerj.16060 (PMC10542821; doi:10.7717/peerj.16060)
Supplement: Supplemental Information 1 [file peerj-11-16060-s001.zip › Fig1/Fig1C/Ordinary one-way ANOVA of Serum AST(U:L).txt]

Number of families	1
Number of comparisons per family	6
Alpha	0.05
Tukey's multiple comparisons test	Mean Diff.	95.00% CI of diff.	Below threshold?	Summary	Adjusted P Value
Normal vs. CCl4	-128.8	-155.9 to -101.8	Yes	****	<0.0001	A-B
Normal vs. CCl4+AKF-PD	-6.985	-34.05 to 20.08	No	ns	0.8802	A-C
Normal vs. CCl4+FFBJ	-34.13	-61.20 to -7.068	Yes	*	0.0114	A-D
CCl4 vs. CCl4+AKF-PD	121.8	94.77 to 148.9	Yes	****	<0.0001	B-C
CCl4 vs. CCl4+FFBJ	94.69	67.62 to 121.8	Yes	****	<0.0001	B-D
CCl4+AKF-PD vs. CCl4+FFBJ	-27.15	-54.21 to -0.08264	Yes	*	0.0492	C-D
Test details	Mean 1	Mean 2	Mean Diff.	SE of diff.	n1	n2	q	DF
Normal vs. CCl4	120.6	249.4	-128.8	9.460	5	5	19.26	16
Normal vs. CCl4+AKF-PD	120.6	127.6	-6.985	9.460	5	5	1.044	16
Normal vs. CCl4+FFBJ	120.6	154.7	-34.13	9.460	5	5	5.103	16
CCl4 vs. CCl4+AKF-PD	249.4	127.6	121.8	9.460	5	5	18.21	16
CCl4 vs. CCl4+FFBJ	249.4	154.7	94.69	9.460	5	5	14.16	16
CCl4+AKF-PD vs. CCl4+FFBJ	127.6	154.7	-27.15	9.460	5	5	4.058	16
