# Supplementary material for: Fluorofenidone alleviates liver fibrosis by inhibiting hepatic stellate cell autophagy via the TGF-β1/Smad pathway: implications for liver cancer
Source: PeerJ. 2023 Sep 28;11:e16060. doi: 10.7717/peerj.16060 (PMC10542821; doi:10.7717/peerj.16060)
Supplement: Supplemental Information 1 [file peerj-11-16060-s001.zip › Fig1/Fig1C/Ordinary one-way ANOVA of Serum TBIL(umol:L).txt]

Number of families	1
Number of comparisons per family	6
Alpha	0.05
Tukey's multiple comparisons test	Mean Diff.	95.00% CI of diff.	Below threshold?	Summary	Adjusted P Value
Normal vs. CCl4	-55.30	-68.55 to -42.05	Yes	****	<0.0001	A-B
Normal vs. CCl4+ AKF-PD	-4.199	-17.45 to 9.050	No	ns	0.8015	A-C
Normal vs. CCl4+FFBJ	-5.619	-18.87 to 7.631	No	ns	0.6277	A-D
CCl4 vs. CCl4+ AKF-PD	51.10	37.85 to 64.35	Yes	****	<0.0001	B-C
CCl4 vs. CCl4+FFBJ	49.68	36.43 to 62.93	Yes	****	<0.0001	B-D
CCl4+ AKF-PD vs. CCl4+FFBJ	-1.420	-14.67 to 11.83	No	ns	0.9896	C-D
Test details	Mean 1	Mean 2	Mean Diff.	SE of diff.	n1	n2	q	DF
Normal vs. CCl4	10.60	65.91	-55.30	4.631	5	5	16.89	16
Normal vs. CCl4+ AKF-PD	10.60	14.80	-4.199	4.631	5	5	1.282	16
Normal vs. CCl4+FFBJ	10.60	16.22	-5.619	4.631	5	5	1.716	16
CCl4 vs. CCl4+ AKF-PD	65.91	14.80	51.10	4.631	5	5	15.61	16
CCl4 vs. CCl4+FFBJ	65.91	16.22	49.68	4.631	5	5	15.17	16
CCl4+ AKF-PD vs. CCl4+FFBJ	14.80	16.22	-1.420	4.631	5	5	0.4335	16
