# Supplementary material for: Fluorofenidone alleviates liver fibrosis by inhibiting hepatic stellate cell autophagy via the TGF-β1/Smad pathway: implications for liver cancer
Source: PeerJ. 2023 Sep 28;11:e16060. doi: 10.7717/peerj.16060 (PMC10542821; doi:10.7717/peerj.16060)
Supplement: Supplemental Information 1 [file peerj-11-16060-s001.zip › Fig1/Fig1B/western blots date(animal)(COL-1and COLIII∩╝ë.xlsx]

## Sheet: Collagen I)
	1		Collagen I	GAPDH	Relative band density（collagen I/GAPDH）
		Normal	15543	45056.9	0.344964
		CCl4	30768.9	36623.5	0.840139
		CCl4+AKF-PD	18525.2	36668.4	0.505209
		CCl4+FFBJ	18840.1	37311	0.504948
	2		Collagen I	GAPDH	Relative band density（collagen I/GAPDH）
		Normal	13313.8	35585.1	0.37414
		CCl4	34705.1	39525.8	0.878038
		CCl4+AKF-PD	18603.6	35475.6	0.524406
		CCl4+FFBJ	20307.9	39516.7	0.513906
			Collagen I	GAPDH	Relative band density（collagen I/GAPDH）
	3	Normal	16953.4	42086.3	0.402824
		CCl4	30578.9	40321.7	0.758374
		CCl4+AKF-PD	12785.8	31527.9	0.40554
		CCl4+FFBJ	13578.5	28085.7	0.483468
	Normal	Normal-1	CCl4	CCl4-1	CCl4+AKF-PD	CCl4+AKF-PD-1	CCl4+FFBJ	CCl4+FFBJ-1
	0.344964	0.922422	0.840139	2.24651	0.505209	1.35091	0.504948	1.35022
	0.37414	1.00044	0.878038	2.34785	0.524406	1.40225	0.513906	1.37417
	0.402824	1.07714	0.758374	2.02787	0.40554	1.0844	0.483468	1.29278
mean Noemal	0.373976
									Tukey's multiple comparisons test	Mean Diff.	95.00% CI of diff.	Below threshold?	Summary	Adjusted P Value
									Normal vs. CCl4	-1.207	-1.537 to -0.8777	Yes	****	<0.0001	A-B
	date:mean Normal								Normal vs. CCl4+AKF-PD	-0.2792	-0.6089 to 0.05050	No	ns	0.0999	A-C
	Normal-1	CCl4-1	CCl4+AKF-PD-1	CCl4+FFBJ-1					Normal vs. CCl4+FFBJ	-0.3391	-0.6687 to -0.009372	Yes	*	0.044	A-D
	0.922422	2.24651	1.35091	1.35022					CCl4 vs. CCl4+AKF-PD	0.9282	0.5985 to 1.258	Yes	****	<0.0001	B-C
	1.00044	2.34785	1.40225	1.37417					CCl4 vs. CCl4+FFBJ	0.8684	0.5387 to 1.198	Yes	***	0.0001	B-D
	1.07714	2.02787	1.0844	1.29278					CCl4+AKF-PD vs. CCl4+FFBJ	-0.05987	-0.3895 to 0.2698	No	ns	0.9349	C-D

## Sheet: Collagen Ⅲ
	1		Collagen Ⅲ	GAPDH	Relative band density（Collagen Ⅲ/GAPDH）
		Normal	13134.5	32052.8	0.409779
		CCl4	25071.7	32826.8	0.763757
		CCl4+AKF-PD	16259.4	39102.3	0.415817
		CCl4+FFBJ	17033.7	41773.4	0.407764
	2		Collagen Ⅲ	GAPDH	Relative band density（Collagen Ⅲ/GAPDH）
		Normal	18317.2	42716.2	0.428813
		CCl4	28117.9	37827.1	0.743328
		CCl4+AKF-PD	18349	37770.7	0.485799
		CCl4+FFBJ	17676.2	38021.8	0.464896
	3		Collagen Ⅲ	GAPDH	Relative band density（Collagen Ⅲ/GAPDH）
		Normal	13269.1	36267.1	0.365871
		CCl4	23532.7	41461.1	0.567585
		CCl4+AKF-PD	11955.3	41297.7	0.289491
		CCl4+FFBJ	15152	34198.3	0.443064
		Normal	CCl4	CCl4+AKF-PD	CCl4+FFBJ
		0.409779	0.763757	0.415817	0.407764
		0.428813	0.743328	0.485799	0.464896
		0.365871	0.567585	0.289491	0.443064
		Normal	CCl4	CCl4+AKF-PD	CCl4+FFBJ
		0.409779	0.763757	0.415817	0.407764
		0.428813	0.743328	0.485799	0.464896
		0.365871	0.567585	0.289491	0.443064
		0.401488
							Tukey's multiple comparisons test	Mean Diff.	95.00% CI of diff.	Below threshold?	Summary	Adjusted P Value
							Normal vs. CCl4	-0.7225	-1.221 to -0.2243	Yes	**	0.0072	A-B
		date:mean Normal					Normal vs. CCl4+AKF-PD	0.01109	-0.4871 to 0.5092	No	ns	0.9999	A-C
		Normal-1	CCl4-1	CCl4+AKF-PD-1	CCl4+FFBJ-1		Normal vs. CCl4+FFBJ	-0.09237	-0.5905 to 0.4058	No	ns	0.9311	A-D
		1.02065	1.90232	1.03569	1.01563		CCl4 vs. CCl4+AKF-PD	0.7336	0.2354 to 1.232	Yes	**	0.0066	B-C
		1.06806	1.85143	1.21	1.15793		CCl4 vs. CCl4+FFBJ	0.6301	0.1320 to 1.128	Yes	*	0.0156	B-D
		0.911289	1.4137	0.721046	1.10356		CCl4+AKF-PD vs. CCl4+FFBJ	-0.1035	-0.6016 to 0.3947	No	ns	0.9073	C-D
