# Supplementary material for: Fluorofenidone alleviates liver fibrosis by inhibiting hepatic stellate cell autophagy via the TGF-β1/Smad pathway: implications for liver cancer
Source: PeerJ. 2023 Sep 28;11:e16060. doi: 10.7717/peerj.16060 (PMC10542821; doi:10.7717/peerj.16060)
Supplement: Supplemental Information 1 [file peerj-11-16060-s001.zip › Fig1/Fig1B/Ordinary one-way ANOVA of Relative band density∩╝êcollagen I_GAPDH∩╝ë.txt]

Table Analyzed	Relative band density（collagen I/GAPDH）
Data sets analyzed	A-D
ANOVA summary
F	51.42
P value	<0.0001
P value summary	****
Significant diff. among means (P < 0.05)?	Yes
R squared	0.9507
Brown-Forsythe test
F (DFn, DFd)	0.5497 (3, 8)
P value	0.6623
P value summary	ns
Are SDs significantly different (P < 0.05)?	No
Bartlett's test
Bartlett's statistic (corrected)
P value
P value summary
Are SDs significantly different (P < 0.05)?
ANOVA table	SS	DF	MS	F (DFn, DFd)	P value
Treatment (between columns)	2.452	3	0.8175	F (3, 8) = 51.42	P<0.0001
Residual (within columns)	0.1272	8	0.01590
Total	2.580	11
Data summary
Number of treatments (columns)	4
Number of values (total)	12
