# Supplementary material for: Fluorofenidone alleviates liver fibrosis by inhibiting hepatic stellate cell autophagy via the TGF-β1/Smad pathway: implications for liver cancer
Source: PeerJ. 2023 Sep 28;11:e16060. doi: 10.7717/peerj.16060 (PMC10542821; doi:10.7717/peerj.16060)
Supplement: Supplemental Information 1 [file peerj-11-16060-s001.zip › Fig1/Fig1B/Ordinary one-way ANOVA of Relative band density∩╝êcollagen I_GAPDH∩╝ë-1.txt]

Number of families	1
Number of comparisons per family	6
Alpha	0.05
Tukey's multiple comparisons test	Mean Diff.	95.00% CI of diff.	Below threshold?	Summary	Adjusted P Value
Normal vs. CCl4	-1.207	-1.537 to -0.8777	Yes	****	<0.0001	A-B
Normal vs. CCl4+AKF-PD	-0.2792	-0.6089 to 0.05050	No	ns	0.0999	A-C
Normal vs. CCl4+FFBJ	-0.3391	-0.6687 to -0.009372	Yes	*	0.0440	A-D
CCl4 vs. CCl4+AKF-PD	0.9282	0.5985 to 1.258	Yes	****	<0.0001	B-C
CCl4 vs. CCl4+FFBJ	0.8684	0.5387 to 1.198	Yes	***	0.0001	B-D
CCl4+AKF-PD vs. CCl4+FFBJ	-0.05987	-0.3895 to 0.2698	No	ns	0.9349	C-D
Test details	Mean 1	Mean 2	Mean Diff.	SE of diff.	n1	n2	q	DF
Normal vs. CCl4	1.000	2.207	-1.207	0.1029	3	3	16.59	8
Normal vs. CCl4+AKF-PD	1.000	1.279	-0.2792	0.1029	3	3	3.835	8
Normal vs. CCl4+FFBJ	1.000	1.339	-0.3391	0.1029	3	3	4.658	8
CCl4 vs. CCl4+AKF-PD	2.207	1.279	0.9282	0.1029	3	3	12.75	8
CCl4 vs. CCl4+FFBJ	2.207	1.339	0.8684	0.1029	3	3	11.93	8
CCl4+AKF-PD vs. CCl4+FFBJ	1.279	1.339	-0.05987	0.1029	3	3	0.8224	8
