# Supplementary material for: Fluorofenidone alleviates liver fibrosis by inhibiting hepatic stellate cell autophagy via the TGF-β1/Smad pathway: implications for liver cancer
Source: PeerJ. 2023 Sep 28;11:e16060. doi: 10.7717/peerj.16060 (PMC10542821; doi:10.7717/peerj.16060)
Supplement: Supplemental Information 1 [file peerj-11-16060-s001.zip › Fig1/Fig1B/Relative band density∩╝êcollagen I_GAPDH∩╝ë.txt]

Normal	CCl4	CCl4+AKF-PD	CCl4+FFBJ
0.922422000	2.246506000	1.350913000	1.350215000
1.000440000	2.347847000	1.402246000	1.374169000
1.077139000	2.027869000	1.084401000	1.292777000
