# Supplementary material for: Fluorofenidone alleviates liver fibrosis by inhibiting hepatic stellate cell autophagy via the TGF-β1/Smad pathway: implications for liver cancer
Source: PeerJ. 2023 Sep 28;11:e16060. doi: 10.7717/peerj.16060 (PMC10542821; doi:10.7717/peerj.16060)
Supplement: Supplemental Information 1 [file peerj-11-16060-s001.zip › Fig1/Fig1A/Sirius Red staining/Red area∩╝ê%∩╝ë.txt]

Normal	CCl4	CCl4+AKF-PD	CCl4+FFBJ
1.34546	12.87240	5.42530	4.84230
1.56840	11.48230	4.51230	5.62430
0.84230	12.12450	4.82340	5.43320
1.18940	10.42680	5.36400	4.84350
1.39850	11.42150	4.94280	5.16420
