# Supplementary material for: Fluorofenidone alleviates liver fibrosis by inhibiting hepatic stellate cell autophagy via the TGF-β1/Smad pathway: implications for liver cancer
Source: PeerJ. 2023 Sep 28;11:e16060. doi: 10.7717/peerj.16060 (PMC10542821; doi:10.7717/peerj.16060)
Supplement: Supplemental Information 1 [file peerj-11-16060-s001.zip › Fig1/Fig1A/Sirius Red staining/Ordinary one-way ANOVA of Red area∩╝ê%∩╝ë.txt]

Number of families	1
Number of comparisons per family	6
Alpha	0.05
Tukey's multiple comparisons test	Mean Diff.	95.00% CI of diff.	Below threshold?	Summary	Adjusted P Value
Normal vs. CCl4	-10.40	-11.37 to -9.419	Yes	****	<0.0001	A-B
Normal vs. CCl4+AKF-PD	-3.745	-4.722 to -2.767	Yes	****	<0.0001	A-C
Normal vs. CCl4+FFBJ	-3.913	-4.890 to -2.935	Yes	****	<0.0001	A-D
CCl4 vs. CCl4+AKF-PD	6.652	5.674 to 7.629	Yes	****	<0.0001	B-C
CCl4 vs. CCl4+FFBJ	6.484	5.507 to 7.461	Yes	****	<0.0001	B-D
CCl4+AKF-PD vs. CCl4+FFBJ	-0.1679	-1.145 to 0.8096	No	ns	0.9599	C-D
Test details	Mean 1	Mean 2	Mean Diff.	SE of diff.	n1	n2	q	DF
Normal vs. CCl4	1.269	11.67	-10.40	0.3417	5	5	43.03	16
Normal vs. CCl4+AKF-PD	1.269	5.014	-3.745	0.3417	5	5	15.50	16
Normal vs. CCl4+FFBJ	1.269	5.182	-3.913	0.3417	5	5	16.20	16
CCl4 vs. CCl4+AKF-PD	11.67	5.014	6.652	0.3417	5	5	27.53	16
CCl4 vs. CCl4+FFBJ	11.67	5.182	6.484	0.3417	5	5	26.84	16
CCl4+AKF-PD vs. CCl4+FFBJ	5.014	5.182	-0.1679	0.3417	5	5	0.6951	16
