# Supplementary material for: Fluorofenidone alleviates liver fibrosis by inhibiting hepatic stellate cell autophagy via the TGF-β1/Smad pathway: implications for liver cancer
Source: PeerJ. 2023 Sep 28;11:e16060. doi: 10.7717/peerj.16060 (PMC10542821; doi:10.7717/peerj.16060)
Supplement: Supplemental Information 1 [file peerj-11-16060-s001.zip › Fig1/Fig1A/Masson staining/MassonΓÇÖs trichrome positive area(%).txt]

Normal	CCl4	CCl4+AKF-PD	CCl4+FFBJ
2.25460	12.66670	6.14290	6.66670
2.21640	14.97494	7.26779	7.20416
1.54680	14.32240	6.46730	7.43210
1.62300	13.84230	7.24130	6.54230
2.11340	12.42350	6.52470	7.21420
