# Supplementary material for: Fluorofenidone alleviates liver fibrosis by inhibiting hepatic stellate cell autophagy via the TGF-β1/Smad pathway: implications for liver cancer
Source: PeerJ. 2023 Sep 28;11:e16060. doi: 10.7717/peerj.16060 (PMC10542821; doi:10.7717/peerj.16060)
Supplement: Supplemental Information 1 [file peerj-11-16060-s001.zip › Fig1/Fig1A/Masson staining/Ordinary one-way ANOVA of MassonΓÇÖs trichrome positive area(%).txt]

Number of families	1
Number of comparisons per family	6
Alpha	0.05
Tukey's multiple comparisons test	Mean Diff.	95.00% CI of diff.	Below threshold?	Summary	Adjusted P Value
Normal vs. CCl4	-11.70	-12.87 to -10.52	Yes	****	<0.0001	A-B
Normal vs. CCl4+AKF-PD	-4.778	-5.956 to -3.600	Yes	****	<0.0001	A-C
Normal vs. CCl4+FFBJ	-5.061	-6.239 to -3.883	Yes	****	<0.0001	A-D
CCl4 vs. CCl4+AKF-PD	6.917	5.740 to 8.095	Yes	****	<0.0001	B-C
CCl4 vs. CCl4+FFBJ	6.634	5.457 to 7.812	Yes	****	<0.0001	B-D
CCl4+AKF-PD vs. CCl4+FFBJ	-0.2831	-1.461 to 0.8945	No	ns	0.9002	C-D
Test details	Mean 1	Mean 2	Mean Diff.	SE of diff.	n1	n2	q	DF
Normal vs. CCl4	1.951	13.65	-11.70	0.4116	5	5	40.18	16
Normal vs. CCl4+AKF-PD	1.951	6.729	-4.778	0.4116	5	5	16.42	16
Normal vs. CCl4+FFBJ	1.951	7.012	-5.061	0.4116	5	5	17.39	16
CCl4 vs. CCl4+AKF-PD	13.65	6.729	6.917	0.4116	5	5	23.77	16
CCl4 vs. CCl4+FFBJ	13.65	7.012	6.634	0.4116	5	5	22.79	16
CCl4+AKF-PD vs. CCl4+FFBJ	6.729	7.012	-0.2831	0.4116	5	5	0.9727	16
