# Supplementary material for: Fluorofenidone alleviates liver fibrosis by inhibiting hepatic stellate cell autophagy via the TGF-β1/Smad pathway: implications for liver cancer
Source: PeerJ. 2023 Sep 28;11:e16060. doi: 10.7717/peerj.16060 (PMC10542821; doi:10.7717/peerj.16060)
Supplement: Supplemental Information 2 [file peerj-11-16060-s002.zip]

Archive with 82 entries (79 files):
- Fig2/
- __MACOSX/._Fig2
- Fig2/.DS_Store
- __MACOSX/Fig2/._.DS_Store
- Fig2/Fig2B/
- __MACOSX/Fig2/._Fig2B
- Fig2/Fig2A/
- __MACOSX/Fig2/._Fig2A
- Fig2/Fig2B/Ordinary one-way ANOVA of Relative band density∩╝êBeclin-1_GAPDH∩╝ë-1.txt
- Fig2/Fig2B/Beclin-1∩╝êΣ╕èBeclin-1πÇüΣ╕ïGAPDH).png
- __MACOSX/Fig2/Fig2B/._Beclin-1∩╝êΣ╕èBeclin-1πÇüΣ╕ïGAPDH).png
- Fig2/Fig2B/P62∩╝êΣ╕è∩╝ë.png
- __MACOSX/Fig2/Fig2B/._P62∩╝êΣ╕è∩╝ë.png
- Fig2/Fig2B/.DS_Store
- __MACOSX/Fig2/Fig2B/._.DS_Store
- Fig2/Fig2B/Ordinary one-way ANOVA of Relative band density∩╝êBeclin-1_GAPDH∩╝ë.txt
- Fig2/Fig2B/Relative band density∩╝êP62_GAPDH∩╝ë.txt
- Fig2/Fig2B/Relative band density∩╝êBeclin-1_GAPDH∩╝ë.txt
- Fig2/Fig2B/Relative band density∩╝êP62_GAPDH∩╝ë.tif
- __MACOSX/Fig2/Fig2B/._Relative band density∩╝êP62_GAPDH∩╝ë.tif
- Fig2/Fig2B/Ordinary one-way ANOVA of Relative band density∩╝êcollagen I_╬▓-actin∩╝ë.txt
- Fig2/Fig2B/Relative band density∩╝êBeclin-1_GAPDH∩╝ë.tif
- __MACOSX/Fig2/Fig2B/._Relative band density∩╝êBeclin-1_GAPDH∩╝ë.tif
- Fig2/Fig2B/Relative band density∩╝êcollagen I_╬▓-actin∩╝ë.txt
- Fig2/Fig2B/Relative band density∩╝êcollagen III_╬▓-actin∩╝ë.txt
- Fig2/Fig2B/Serum ALB∩╝êg_l)-1.txt
- Fig2/Fig2B/Col: One-way ANOVA.txt
- Fig2/Fig2B/Serum ALB∩╝êg_l)-2.txt
- Fig2/Fig2B/Ordinary one-way ANOVA of Relative band density∩╝êP62_GAPDH∩╝ë.txt
- Fig2/Fig2B/Relative band density∩╝êLC3-II_LC3-Γàá∩╝ë.tif
- __MACOSX/Fig2/Fig2B/._Relative band density∩╝êLC3-II_LC3-Γàá∩╝ë.tif
- Fig2/Fig2B/Ordinary one-way ANOVA of Relative band density∩╝êLC3-II:LC3-Γàá∩╝ë.txt
- Fig2/Fig2B/Ordinary one-way ANOVA of Relative band density∩╝êcollagen III_╬▓-actin∩╝ë.txt
- Fig2/Fig2B/western blots date(animal)(Beclin-1 LC3 P62∩╝ë.xlsx
- __MACOSX/Fig2/Fig2B/._western blots date(animal)(Beclin-1 LC3 P62∩╝ë.xlsx
- Fig2/Fig2B/Relative band density∩╝êLC3-II_LC3-Γàá∩╝ë.txt
- Fig2/Fig2B/LC3∩╝êΣ╕èGAPDHπÇüΣ╕ïLC3-IσÆîLC3-II).jpg
- __MACOSX/Fig2/Fig2B/._LC3∩╝êΣ╕èGAPDHπÇüΣ╕ïLC3-IσÆîLC3-II).jpg
- Fig2/Fig2B/Serum ALB∩╝êg_l).txt
- Fig2/Fig2A/Ordinary one-way ANOVA of Relative band density∩╝êLC3-II_╬▓-actin∩╝ë.txt
- Fig2/Fig2A/Ordinary one-way ANOVA of Relative band density∩╝êTGF-╬▓1_GAPDH∩╝ë.txt
- Fig2/Fig2A/Ordinary one-way ANOVA of Relative band density∩╝êcollagen I_╬▓-actin∩╝ë-1.txt
- Fig2/Fig2A/Ordinary one-way ANOVA of Relative band density∩╝êp-Smad2_Smad2∩╝ë.txt
- Fig2/Fig2A/Ordinary one-way ANOVA of Relative band density∩╝êP62_╬▓-actin∩╝ë.txt
- Fig2/Fig2A/.DS_Store
- __MACOSX/Fig2/Fig2A/._.DS_Store
- Fig2/Fig2A/p-Smad2∩╝êΣ╕è∩╝ë.png
- __MACOSX/Fig2/Fig2A/._p-Smad2∩╝êΣ╕è∩╝ë.png
- Fig2/Fig2A/Relative band density∩╝êcollagen I_╬▓-actin∩╝ë-1.txt
- Fig2/Fig2A/Ordinary one-way ANOVA of Relative band density∩╝êp-Smad2_Smad2∩╝ë-1.txt
- Fig2/Fig2A/Relative band density∩╝êp-Smad2_Smad2∩╝ë.tif
- __MACOSX/Fig2/Fig2A/._Relative band density∩╝êp-Smad2_Smad2∩╝ë.tif
- Fig2/Fig2A/Ordinary one-way ANOVA of Relative band density∩╝êcollagen I_╬▓-actin∩╝ë.txt
- Fig2/Fig2A/Relative band density∩╝êLC3-II_╬▓-actin∩╝ë.txt
- Fig2/Fig2A/Relative band density∩╝êp-Smad2_Smad2∩╝ë.txt
- Fig2/Fig2A/Relative band density∩╝êP62_╬▓-actin∩╝ë.txt
- Fig2/Fig2A/Ordinary one-way ANOVA of Relative band density∩╝êp-Smad3_Smad3∩╝ë.txt
- Fig2/Fig2A/Relative band density∩╝êTGF-╬▓1_GAPDH∩╝ë.tif
- __MACOSX/Fig2/Fig2A/._Relative band density∩╝êTGF-╬▓1_GAPDH∩╝ë.tif
- Fig2/Fig2A/Relative band density∩╝êcollagen I_╬▓-actin∩╝ë.txt
- Fig2/Fig2A/Smad3∩╝êΣ╕è∩╝ë .png
- __MACOSX/Fig2/Fig2A/._Smad3∩╝êΣ╕è∩╝ë .png
- Fig2/Fig2A/Serum ALB∩╝êg_l)-1.txt
- Fig2/Fig2A/Relative band density∩╝êp-Smad2_Smad2∩╝ë-1.txt
- Fig2/Fig2A/Relative band density∩╝êTGF-╬▓1_GAPDH∩╝ë.txt
- Fig2/Fig2A/Smad2∩╝êΣ╕è∩╝ë .png
- __MACOSX/Fig2/Fig2A/._Smad2∩╝êΣ╕è∩╝ë .png
- Fig2/Fig2A/Relative band density∩╝êP62_╬▓-actin∩╝ë-1.txt
- Fig2/Fig2A/Serum ALB∩╝êg_l)-2.txt
- Fig2/Fig2A/p-Smad3∩╝êΣ╕è∩╝ë .png
- __MACOSX/Fig2/Fig2A/._p-Smad3∩╝êΣ╕è∩╝ë .png
- Fig2/Fig2A/western blots date(animal)(TGF p-smad2 p-smad3∩╝ë.xlsx
- __MACOSX/Fig2/Fig2A/._western blots date(animal)(TGF p-smad2 p-smad3∩╝ë.xlsx
- Fig2/Fig2A/Relative band density∩╝êp-Smad3_Smad3∩╝ë.tif
- __MACOSX/Fig2/Fig2A/._Relative band density∩╝êp-Smad3_Smad3∩╝ë.tif
- Fig2/Fig2A/Ordinary one-way ANOVA of Relative band density∩╝êTGF-╬▓1_GAPDH∩╝ë-1.txt
- Fig2/Fig2A/Ordinary one-way ANOVA of Relative band density∩╝êP62_╬▓-actin∩╝ë-1.txt
- Fig2/Fig2A/TGF-╬▓ 1(Σ╕èGAPDHπÇüΣ╕ïTGF-╬▓1∩╝ë.png
- __MACOSX/Fig2/Fig2A/._TGF-╬▓ 1(Σ╕èGAPDHπÇüΣ╕ïTGF-╬▓1∩╝ë.png
- Fig2/Fig2A/Relative band density∩╝êp-Smad3_Smad3∩╝ë.txt
- Fig2/Fig2A/Serum ALB∩╝êg_l).txt
- Fig2/Fig2A/Ordinary one-way ANOVA of Relative band density∩╝êp-Smad3_Smad3∩╝ë-1.txt
