# Supplementary material for: Fluorofenidone alleviates liver fibrosis by inhibiting hepatic stellate cell autophagy via the TGF-β1/Smad pathway: implications for liver cancer
Source: PeerJ. 2023 Sep 28;11:e16060. doi: 10.7717/peerj.16060 (PMC10542821; doi:10.7717/peerj.16060)
Supplement: Supplemental Information 2 [file peerj-11-16060-s002.zip › Fig2/Fig2B/Ordinary one-way ANOVA of Relative band density∩╝êBeclin-1_GAPDH∩╝ë-1.txt]

Number of families	1
Number of comparisons per family	6
Alpha	0.05
Tukey's multiple comparisons test	Mean Diff.	95.00% CI of diff.	Below threshold?	Summary	Adjusted P Value
Normal vs. CCl4	-1.379	-2.271 to -0.4867	Yes	**	0.0049	A-B
Normal vs. CCl4+AKF-PD	0.0008227	-0.8915 to 0.8932	No	ns	>0.9999	A-C
Normal vs. CCl4+FFBJ	-0.1272	-1.020 to 0.7652	No	ns	0.9665	A-D
CCl4 vs. CCl4+AKF-PD	1.380	0.4876 to 2.272	Yes	**	0.0049	B-C
CCl4 vs. CCl4+FFBJ	1.252	0.3596 to 2.144	Yes	**	0.0087	B-D
CCl4+AKF-PD vs. CCl4+FFBJ	-0.1280	-1.020 to 0.7643	No	ns	0.9659	C-D
Test details	Mean 1	Mean 2	Mean Diff.	SE of diff.	n1	n2	q	DF
Normal vs. CCl4	1.000	2.379	-1.379	0.2787	3	3	6.999	8
Normal vs. CCl4+AKF-PD	1.000	0.9992	0.0008227	0.2787	3	3	0.004175	8
Normal vs. CCl4+FFBJ	1.000	1.127	-0.1272	0.2787	3	3	0.6454	8
CCl4 vs. CCl4+AKF-PD	2.379	0.9992	1.380	0.2787	3	3	7.003	8
CCl4 vs. CCl4+FFBJ	2.379	1.127	1.252	0.2787	3	3	6.354	8
CCl4+AKF-PD vs. CCl4+FFBJ	0.9992	1.127	-0.1280	0.2787	3	3	0.6496	8
