# Supplementary material for: Fluorofenidone alleviates liver fibrosis by inhibiting hepatic stellate cell autophagy via the TGF-β1/Smad pathway: implications for liver cancer
Source: PeerJ. 2023 Sep 28;11:e16060. doi: 10.7717/peerj.16060 (PMC10542821; doi:10.7717/peerj.16060)
Supplement: Supplemental Information 2 [file peerj-11-16060-s002.zip › Fig2/Fig2B/Ordinary one-way ANOVA of Relative band density∩╝êBeclin-1_GAPDH∩╝ë.txt]

Table Analyzed	Relative band density（Beclin-1/GAPDH）
Data sets analyzed	A-D
ANOVA summary
F	11.60
P value	0.0028
P value summary	**
Significant diff. among means (P < 0.05)?	Yes
R squared	0.8131
Brown-Forsythe test
F (DFn, DFd)	0.7745 (3, 8)
P value	0.5402
P value summary	ns
Are SDs significantly different (P < 0.05)?	No
Bartlett's test
Bartlett's statistic (corrected)
P value
P value summary
Are SDs significantly different (P < 0.05)?
ANOVA table	SS	DF	MS	F (DFn, DFd)	P value
Treatment (between columns)	4.054	3	1.351	F (3, 8) = 11.60	P=0.0028
Residual (within columns)	0.9318	8	0.1165
Total	4.986	11
Data summary
Number of treatments (columns)	4
Number of values (total)	12
