# Supplementary material for: Fluorofenidone alleviates liver fibrosis by inhibiting hepatic stellate cell autophagy via the TGF-β1/Smad pathway: implications for liver cancer
Source: PeerJ. 2023 Sep 28;11:e16060. doi: 10.7717/peerj.16060 (PMC10542821; doi:10.7717/peerj.16060)
Supplement: Supplemental Information 2 [file peerj-11-16060-s002.zip › Fig2/Fig2B/Relative band density∩╝êP62_GAPDH∩╝ë.txt]

Normal	CCl4	CCl4+AKF-PD	CCl4+FFBJ
1.103896000	0.290057000	1.042512000	1.01092400
0.994299000	0.367663000	0.778243000	0.80804600
0.901805000	0.418001000	0.857631000	0.77519600
