# Supplementary material for: Fluorofenidone alleviates liver fibrosis by inhibiting hepatic stellate cell autophagy via the TGF-β1/Smad pathway: implications for liver cancer
Source: PeerJ. 2023 Sep 28;11:e16060. doi: 10.7717/peerj.16060 (PMC10542821; doi:10.7717/peerj.16060)
Supplement: Supplemental Information 2 [file peerj-11-16060-s002.zip › Fig2/Fig2B/Ordinary one-way ANOVA of Relative band density∩╝êcollagen I_╬▓-actin∩╝ë.txt]

Table Analyzed	Relative band density（collagen I/β-actin）
Data sets analyzed	A-D
ANOVA summary
F	8.987
P value	0.0061
P value summary	**
Significant diff. among means (P < 0.05)?	Yes
R squared	0.7712
Brown-Forsythe test
F (DFn, DFd)	0.5029 (3, 8)
P value	0.6908
P value summary	ns
Are SDs significantly different (P < 0.05)?	No
Bartlett's test
Bartlett's statistic (corrected)
P value
P value summary
Are SDs significantly different (P < 0.05)?
ANOVA table	SS	DF	MS	F (DFn, DFd)	P value
Treatment (between columns)	0.4731	3	0.1577	F (3, 8) = 8.987	P=0.0061
Residual (within columns)	0.1404	8	0.01755
Total	0.6135	11
Data summary
Number of treatments (columns)	4
Number of values (total)	12
