# Supplementary material for: Fluorofenidone alleviates liver fibrosis by inhibiting hepatic stellate cell autophagy via the TGF-β1/Smad pathway: implications for liver cancer
Source: PeerJ. 2023 Sep 28;11:e16060. doi: 10.7717/peerj.16060 (PMC10542821; doi:10.7717/peerj.16060)
Supplement: Supplemental Information 2 [file peerj-11-16060-s002.zip › Fig2/Fig2B/Relative band density∩╝êcollagen I_╬▓-actin∩╝ë.txt]

Normal	CCl4	CCl4+AKF-PD	CCl4+FFBJ
0.880619879	0.231389563	0.831651331	0.96169125
0.793190153	0.293298744	0.620833725	0.64460940
0.719404203	0.333454955	0.596591909	0.56324173
