# Supplementary material for: Fluorofenidone alleviates liver fibrosis by inhibiting hepatic stellate cell autophagy via the TGF-β1/Smad pathway: implications for liver cancer
Source: PeerJ. 2023 Sep 28;11:e16060. doi: 10.7717/peerj.16060 (PMC10542821; doi:10.7717/peerj.16060)
Supplement: Supplemental Information 2 [file peerj-11-16060-s002.zip › Fig2/Fig2B/Relative band density∩╝êcollagen III_╬▓-actin∩╝ë.txt]

Normal	CCl4	CCl4+AKF-PD	CCl4+FFBJ
0.395288151	1.159805000	0.446757	0.450328
0.575889369	1.113161644	0.524774	0.540696
0.262970116	0.892237443	0.432343	0.677285
