# Supplementary material for: Fluorofenidone alleviates liver fibrosis by inhibiting hepatic stellate cell autophagy via the TGF-β1/Smad pathway: implications for liver cancer
Source: PeerJ. 2023 Sep 28;11:e16060. doi: 10.7717/peerj.16060 (PMC10542821; doi:10.7717/peerj.16060)
Supplement: Supplemental Information 2 [file peerj-11-16060-s002.zip › Fig2/Fig2B/Ordinary one-way ANOVA of Relative band density∩╝êP62_GAPDH∩╝ë.txt]

Number of families	1
Number of comparisons per family	6
Alpha	0.05
Tukey's multiple comparisons test	Mean Diff.	95.00% CI of diff.	Below threshold?	Summary	Adjusted P Value
Normal vs. CCl4	0.6414	0.3518 to 0.9310	Yes	***	0.0005	A-B
Normal vs. CCl4+AKF-PD	0.1072	-0.1824 to 0.3968	No	ns	0.6518	A-C
Normal vs. CCl4+FFBJ	0.1353	-0.1543 to 0.4249	No	ns	0.4822	A-D
CCl4 vs. CCl4+AKF-PD	-0.5342	-0.8238 to -0.2446	Yes	**	0.0016	B-C
CCl4 vs. CCl4+FFBJ	-0.5061	-0.7958 to -0.2165	Yes	**	0.0023	B-D
CCl4+AKF-PD vs. CCl4+FFBJ	0.02807	-0.2615 to 0.3177	No	ns	0.9888	C-D
Test details	Mean 1	Mean 2	Mean Diff.	SE of diff.	n1	n2	q	DF
Normal vs. CCl4	1.000	0.3586	0.6414	0.09044	3	3	10.03	8
Normal vs. CCl4+AKF-PD	1.000	0.8928	0.1072	0.09044	3	3	1.676	8
Normal vs. CCl4+FFBJ	1.000	0.8647	0.1353	0.09044	3	3	2.115	8
CCl4 vs. CCl4+AKF-PD	0.3586	0.8928	-0.5342	0.09044	3	3	8.354	8
CCl4 vs. CCl4+FFBJ	0.3586	0.8647	-0.5061	0.09044	3	3	7.915	8
CCl4+AKF-PD vs. CCl4+FFBJ	0.8928	0.8647	0.02807	0.09044	3	3	0.4390	8
