# Supplementary material for: Fluorofenidone alleviates liver fibrosis by inhibiting hepatic stellate cell autophagy via the TGF-β1/Smad pathway: implications for liver cancer
Source: PeerJ. 2023 Sep 28;11:e16060. doi: 10.7717/peerj.16060 (PMC10542821; doi:10.7717/peerj.16060)
Supplement: Supplemental Information 2 [file peerj-11-16060-s002.zip › Fig2/Fig2B/Ordinary one-way ANOVA of Relative band density∩╝êLC3-II:LC3-Γàá∩╝ë.txt]

Number of families	1
Number of comparisons per family	6
Alpha	0.05
Tukey's multiple comparisons test	Mean Diff.	95.00% CI of diff.	Below threshold?	Summary	Adjusted P Value
Normal vs. CCl4	-2.936	-3.811 to -2.061	Yes	****	<0.0001	A-B
Normal vs. CCl4+AKF-PD	-0.02186	-0.8964 to 0.8527	No	ns	0.9998	A-C
Normal vs. CCl4+FFBJ	-0.6403	-1.515 to 0.2343	No	ns	0.1667	A-D
CCl4 vs. CCl4+AKF-PD	2.914	2.040 to 3.789	Yes	****	<0.0001	B-C
CCl4 vs. CCl4+FFBJ	2.296	1.421 to 3.170	Yes	***	0.0001	B-D
CCl4+AKF-PD vs. CCl4+FFBJ	-0.6184	-1.493 to 0.2562	No	ns	0.1859	C-D
Test details	Mean 1	Mean 2	Mean Diff.	SE of diff.	n1	n2	q	DF
Normal vs. CCl4	1.000	3.936	-2.936	0.2731	3	3	15.20	8
Normal vs. CCl4+AKF-PD	1.000	1.022	-0.02186	0.2731	3	3	0.1132	8
Normal vs. CCl4+FFBJ	1.000	1.640	-0.6403	0.2731	3	3	3.315	8
CCl4 vs. CCl4+AKF-PD	3.936	1.022	2.914	0.2731	3	3	15.09	8
CCl4 vs. CCl4+FFBJ	3.936	1.640	2.296	0.2731	3	3	11.89	8
CCl4+AKF-PD vs. CCl4+FFBJ	1.022	1.640	-0.6184	0.2731	3	3	3.202	8
