# Supplementary material for: Fluorofenidone alleviates liver fibrosis by inhibiting hepatic stellate cell autophagy via the TGF-β1/Smad pathway: implications for liver cancer
Source: PeerJ. 2023 Sep 28;11:e16060. doi: 10.7717/peerj.16060 (PMC10542821; doi:10.7717/peerj.16060)
Supplement: Supplemental Information 2 [file peerj-11-16060-s002.zip › Fig2/Fig2B/Ordinary one-way ANOVA of Relative band density∩╝êcollagen III_╬▓-actin∩╝ë.txt]

Table Analyzed	Relative band density（collagen III/β-actin）
Data sets analyzed	A-D
ANOVA summary
F	17.15
P value	0.0008
P value summary	***
Significant diff. among means (P < 0.05)?	Yes
R squared	0.8654
Brown-Forsythe test
F (DFn, DFd)	0.4178 (3, 8)
P value	0.7452
P value summary	ns
Are SDs significantly different (P < 0.05)?	No
Bartlett's test
Bartlett's statistic (corrected)
P value
P value summary
Are SDs significantly different (P < 0.05)?
ANOVA table	SS	DF	MS	F (DFn, DFd)	P value
Treatment (between columns)	0.7799	3	0.2600	F (3, 8) = 17.15	P=0.0008
Residual (within columns)	0.1213	8	0.01516
Total	0.9012	11
Data summary
Number of treatments (columns)	4
Number of values (total)	12
