# Supplementary material for: Fluorofenidone alleviates liver fibrosis by inhibiting hepatic stellate cell autophagy via the TGF-β1/Smad pathway: implications for liver cancer
Source: PeerJ. 2023 Sep 28;11:e16060. doi: 10.7717/peerj.16060 (PMC10542821; doi:10.7717/peerj.16060)
Supplement: Supplemental Information 2 [file peerj-11-16060-s002.zip › Fig2/Fig2B/western blots date(animal)(Beclin-1 LC3 P62∩╝ë.xlsx]

## Sheet: Beclin-1
	1		Beclin-1	GAPDH	Relative band density（Beclin-1/GAPDH）
		Normal	15902.5	44663.8	0.35605
		CCl4	30332	42534.8	0.713111
		CCl4+AKF-PD	17945.4	42071.7	0.426543
		CCl4+FFBJ	15368.9	35147.4	0.437269
	2		Beclin-1	GAPDH	Relative band density（Beclin-1/GAPDH）
		Normal	12500.8	32450.9	0.385221
		CCl4	30524.9	36165.1	0.844042
		CCl4+AKF-PD	18107.6	40185.9	0.450596
		CCl4+FFBJ	19496.4	37090.4	0.525647
	3		Beclin-1	GAPDH	Relative band density（Beclin-1/GAPDH）
		Normal	16432.6	45615.6	0.360241
		CCl4	32210	30288.9	1.06343
		CCl4+AKF-PD	6748.35	30198.3	0.223467
		CCl4+FFBJ	7468.2	26798.7	0.278678
			Normal	CCl4	CCl4+AKF-PD	CCl4+FFBJ			Tukey's multiple comparisons test	Mean Diff.	95.00% CI of diff.	Below threshold?	Summary	Adjusted P Value
			0.35605	0.713111	0.426543	0.437269			Normal vs. CCl4	-1.379	-2.271 to -0.4867	Yes	**	0.0049	A-B
			0.385221	0.844042	0.450596	0.525647			Normal vs. CCl4+AKF-PD	0.0008227	-0.8915 to 0.8932	No	ns	>0.9999	A-C
			0.360241	1.06343	0.223467	0.278678			Normal vs. CCl4+FFBJ	-0.1272	-1.020 to 0.7652	No	ns	0.9665	A-D
			0.367171						CCl4 vs. CCl4+AKF-PD	1.38	0.4876 to 2.272	Yes	**	0.0049	B-C
									CCl4 vs. CCl4+FFBJ	1.252	0.3596 to 2.144	Yes	**	0.0087	B-D
			date:mean Normal						CCl4+AKF-PD vs. CCl4+FFBJ	-0.128	-1.020 to 0.7643	No	ns	0.9659	C-D
			Normal-1	CCl4-1	CCl4+AKF-PD-1	CCl4+FFBJ-1
			0.969712	1.94218	1.1617	1.19091
			1.04916	2.29877	1.22721	1.43161
			0.981127	2.89627	0.60862	0.758986

## Sheet: LC3
	1		LC3-Ⅰ	LC3-Ⅱ	Relative band density（LC3-Ⅱ/LC3-Ⅰ）
		Normal	19879	11284.3	0.567648
		CCl4	3829.98	13043.3	3.40557
		CCl4+AKF-PD	13743.8	7944.76	0.578062
		CCl4+FFBJ	18205.9	20495	1.12574
	2		LC3-Ⅰ	LC3-Ⅱ	Relative band density（LC3-Ⅱ/LC3-Ⅰ）
		Normal	29660.4	24078.1	0.811794
		CCl4	10884.8	32830.9	3.01621
		CCl4+AKF-PD	23674.3	14404.3	0.608436
		CCl4+FFBJ	21218.8	29395.1	1.38533
	3		LC3-Ⅰ	LC3-Ⅱ	Relative band density（LC3-Ⅱ/LC3-Ⅰ）
		Normal	26497.6	25813.9	0.974198
		CCl4	8293.32	23571.9	2.84228
		CCl4+AKF-PD	13812.9	16832.5	1.2186
		CCl4+FFBJ	16450.6	22200	1.3495
								Tukey's multiple comparisons test	Mean Diff.	95.00% CI of diff.	Below threshold?	Summary	Adjusted P Value
		Normal	CCl4	CCl4+AKF-PD	CCl4+FFBJ			Normal vs. CCl4	-2.936	-3.811 to -2.061	Yes	****	<0.0001	A-B
		0.567648	3.40557	0.578062	1.12574			Normal vs. CCl4+AKF-PD	-0.02186	-0.8964 to 0.8527	No	ns	0.9998	A-C
		0.811794	3.01621	0.608436	1.38533			Normal vs. CCl4+FFBJ	-0.6403	-1.515 to 0.2343	No	ns	0.1667	A-D
		0.974198	2.84228	1.2186	1.3495			CCl4 vs. CCl4+AKF-PD	2.914	2.040 to 3.789	Yes	****	<0.0001	B-C
		0.784547						CCl4 vs. CCl4+FFBJ	2.296	1.421 to 3.170	Yes	***	0.0001	B-D
								CCl4+AKF-PD vs. CCl4+FFBJ	-0.6184	-1.493 to 0.2562	No	ns	0.1859	C-D
		date:mean Normal
		Normal-1	CCl4-1	CCl4+AKF-PD-1	CCl4+FFBJ-1
		0.723536	4.34081	0.73681	1.43489
		1.03473	3.84453	0.775525	1.76577
		1.24173	3.62283	1.55326	1.7201

## Sheet: P62
	1		P62	GAPDH	Relative band density（P62/GAPDH）
		Normal	41088.2	46658.3	0.88062
		CCl4	8159.49	35263	0.23139
		CCl4+AKF-PD	28212.9	33923.9	0.831651
		CCl4+FFBJ	20779.7	25766.8	0.806452
	2		P62	GAPDH	Relative band density（P62/GAPDH）
		Normal	29986.4	37804.8	0.79319
		CCl4	10092.9	34411.6	0.293299
		CCl4+AKF-PD	21897.5	35271.2	0.620834
		CCl4+FFBJ	22935.2	35579.9	0.644609
	3		P62	GAPDH	Relative band density（P62/GAPDH）
		Normal	24205.7	33646.8	0.719404
		CCl4	10418.6	31244.4	0.333455
		CCl4+AKF-PD	23437.6	34257.2	0.684165
		CCl4+FFBJ	22421.6	36257.2	0.618403
		Normal	CCl4	CCl4+AKF-PD	CCl4+FFBJ
		0.88062	0.23139	0.831651	0.806452			Tukey's multiple comparisons test	Mean Diff.	95.00% CI of diff.	Below threshold?	Summary	Adjusted P Value
		0.79319	0.293299	0.620834	0.644609			Normal vs. CCl4	0.6414	0.3518 to 0.9310	Yes	***	0.0005	A-B
		0.719404	0.333455	0.684165	0.618403			Normal vs. CCl4+AKF-PD	0.1072	-0.1824 to 0.3968	No	ns	0.6518	A-C
		0.797738						Normal vs. CCl4+FFBJ	0.1353	-0.1543 to 0.4249	No	ns	0.4822	A-D
								CCl4 vs. CCl4+AKF-PD	-0.5342	-0.8238 to -0.2446	Yes	**	0.0016	B-C
		date:mean Normal						CCl4 vs. CCl4+FFBJ	-0.5061	-0.7958 to -0.2165	Yes	**	0.0023	B-D
		Normal-1	CCl4-1	CCl4+AKF-PD-1	CCl4+FFBJ-1			CCl4+AKF-PD vs. CCl4+FFBJ	0.02807	-0.2615 to 0.3177	No	ns	0.9888	C-D
		1.1039	0.290057	1.04251	1.01092
		0.994299	0.367663	0.778243	0.808046
		0.901805	0.418001	0.857631	0.775196
