# Supplementary material for: Fluorofenidone alleviates liver fibrosis by inhibiting hepatic stellate cell autophagy via the TGF-β1/Smad pathway: implications for liver cancer
Source: PeerJ. 2023 Sep 28;11:e16060. doi: 10.7717/peerj.16060 (PMC10542821; doi:10.7717/peerj.16060)
Supplement: Supplemental Information 2 [file peerj-11-16060-s002.zip › Fig2/Fig2A/Ordinary one-way ANOVA of Relative band density∩╝êLC3-II_╬▓-actin∩╝ë.txt]

Number of families	1
Number of comparisons per family	6
Alpha	0.05
Tukey's multiple comparisons test	Mean Diff.	95.00% CI of diff.	Below threshold?	Summary	Adjusted P Value
Normal vs. CCl4	-0.9896	-1.115 to -0.8639	Yes	****	<0.0001	A-B
Normal vs. CCl4+AKF-PD	-0.3463	-0.4720 to -0.2206	Yes	****	<0.0001	A-C
Normal vs. CCl4+FFBJ	-0.3840	-0.5097 to -0.2583	Yes	****	<0.0001	A-D
CCl4 vs. CCl4+AKF-PD	0.6434	0.5177 to 0.7691	Yes	****	<0.0001	B-C
CCl4 vs. CCl4+FFBJ	0.6056	0.4799 to 0.7313	Yes	****	<0.0001	B-D
CCl4+AKF-PD vs. CCl4+FFBJ	-0.03777	-0.1635 to 0.08793	No	ns	0.7737	C-D
Test details	Mean 1	Mean 2	Mean Diff.	SE of diff.	n1	n2	q	DF
Normal vs. CCl4	0.2354	1.225	-0.9896	0.03925	3	3	35.66	8
Normal vs. CCl4+AKF-PD	0.2354	0.5816	-0.3463	0.03925	3	3	12.48	8
Normal vs. CCl4+FFBJ	0.2354	0.6194	-0.3840	0.03925	3	3	13.84	8
CCl4 vs. CCl4+AKF-PD	1.225	0.5816	0.6434	0.03925	3	3	23.18	8
CCl4 vs. CCl4+FFBJ	1.225	0.6194	0.6056	0.03925	3	3	21.82	8
CCl4+AKF-PD vs. CCl4+FFBJ	0.5816	0.6194	-0.03777	0.03925	3	3	1.361	8
