# Supplementary material for: Fluorofenidone alleviates liver fibrosis by inhibiting hepatic stellate cell autophagy via the TGF-β1/Smad pathway: implications for liver cancer
Source: PeerJ. 2023 Sep 28;11:e16060. doi: 10.7717/peerj.16060 (PMC10542821; doi:10.7717/peerj.16060)
Supplement: Supplemental Information 2 [file peerj-11-16060-s002.zip › Fig2/Fig2A/Ordinary one-way ANOVA of Relative band density∩╝êTGF-╬▓1_GAPDH∩╝ë.txt]

Number of families	1
Number of comparisons per family	6
Alpha	0.05
Tukey's multiple comparisons test	Mean Diff.	95.00% CI of diff.	Below threshold?	Summary	Adjusted P Value
Normal vs. CCl4	-1.611	-2.418 to -0.8028	Yes	***	0.0010	A-B
Normal vs. CCl4+AKF-PD	-0.4686	-1.276 to 0.3393	No	ns	0.3165	A-C
Normal vs. CCl4+FFBJ	-0.5628	-1.371 to 0.2451	No	ns	0.1945	A-D
CCl4 vs. CCl4+AKF-PD	1.142	0.3342 to 1.950	Yes	**	0.0083	B-C
CCl4 vs. CCl4+FFBJ	1.048	0.2400 to 1.856	Yes	*	0.0136	B-D
CCl4+AKF-PD vs. CCl4+FFBJ	-0.09423	-0.9021 to 0.7136	No	ns	0.9810	C-D
Test details	Mean 1	Mean 2	Mean Diff.	SE of diff.	n1	n2	q	DF
Normal vs. CCl4	1.000	2.611	-1.611	0.2523	3	3	9.029	8
Normal vs. CCl4+AKF-PD	1.000	1.469	-0.4686	0.2523	3	3	2.627	8
Normal vs. CCl4+FFBJ	1.000	1.563	-0.5628	0.2523	3	3	3.155	8
CCl4 vs. CCl4+AKF-PD	2.611	1.469	1.142	0.2523	3	3	6.403	8
CCl4 vs. CCl4+FFBJ	2.611	1.563	1.048	0.2523	3	3	5.874	8
CCl4+AKF-PD vs. CCl4+FFBJ	1.469	1.563	-0.09423	0.2523	3	3	0.5283	8
