# Supplementary material for: Fluorofenidone alleviates liver fibrosis by inhibiting hepatic stellate cell autophagy via the TGF-β1/Smad pathway: implications for liver cancer
Source: PeerJ. 2023 Sep 28;11:e16060. doi: 10.7717/peerj.16060 (PMC10542821; doi:10.7717/peerj.16060)
Supplement: Supplemental Information 2 [file peerj-11-16060-s002.zip › Fig2/Fig2A/Ordinary one-way ANOVA of Relative band density∩╝êcollagen I_╬▓-actin∩╝ë-1.txt]

Number of families	1
Number of comparisons per family	6
Alpha	0.05
Tukey's multiple comparisons test	Mean Diff.	95.00% CI of diff.	Below threshold?	Summary	Adjusted P Value
Normal vs. CCl4	-0.7152	-0.8394 to -0.5910	Yes	****	<0.0001	A-B
Normal vs. CCl4+AKF-PD	-0.1375	-0.2617 to -0.01323	Yes	*	0.0310	A-C
Normal vs. CCl4+FFBJ	-0.1369	-0.2612 to -0.01270	Yes	*	0.0316	A-D
CCl4 vs. CCl4+AKF-PD	0.5777	0.4535 to 0.7020	Yes	****	<0.0001	B-C
CCl4 vs. CCl4+FFBJ	0.5783	0.4540 to 0.7025	Yes	****	<0.0001	B-D
CCl4+AKF-PD vs. CCl4+FFBJ	0.0005290	-0.1237 to 0.1248	No	ns	>0.9999	C-D
Test details	Mean 1	Mean 2	Mean Diff.	SE of diff.	n1	n2	q	DF
Normal vs. CCl4	0.4376	1.153	-0.7152	0.03879	3	3	26.07	8
Normal vs. CCl4+AKF-PD	0.4376	0.5751	-0.1375	0.03879	3	3	5.011	8
Normal vs. CCl4+FFBJ	0.4376	0.5746	-0.1369	0.03879	3	3	4.992	8
CCl4 vs. CCl4+AKF-PD	1.153	0.5751	0.5777	0.03879	3	3	21.06	8
CCl4 vs. CCl4+FFBJ	1.153	0.5746	0.5783	0.03879	3	3	21.08	8
CCl4+AKF-PD vs. CCl4+FFBJ	0.5751	0.5746	0.0005290	0.03879	3	3	0.01929	8
