# Supplementary material for: Fluorofenidone alleviates liver fibrosis by inhibiting hepatic stellate cell autophagy via the TGF-β1/Smad pathway: implications for liver cancer
Source: PeerJ. 2023 Sep 28;11:e16060. doi: 10.7717/peerj.16060 (PMC10542821; doi:10.7717/peerj.16060)
Supplement: Supplemental Information 2 [file peerj-11-16060-s002.zip › Fig2/Fig2A/Ordinary one-way ANOVA of Relative band density∩╝êp-Smad2_Smad2∩╝ë.txt]

Number of families	1
Number of comparisons per family	6
Alpha	0.05
Tukey's multiple comparisons test	Mean Diff.	95.00% CI of diff.	Below threshold?	Summary	Adjusted P Value
Normal vs. CCl4	-1.438	-1.881 to -0.9945	Yes	****	<0.0001	A-B
Normal vs. CCl4+AKF-PD	-0.3358	-0.7790 to 0.1073	No	ns	0.1488	A-C
Normal vs. CCl4+FFBJ	-0.4188	-0.8620 to 0.02440	No	ns	0.0641	A-D
CCl4 vs. CCl4+AKF-PD	1.102	0.6587 to 1.545	Yes	***	0.0002	B-C
CCl4 vs. CCl4+FFBJ	1.019	0.5758 to 1.462	Yes	***	0.0004	B-D
CCl4+AKF-PD vs. CCl4+FFBJ	-0.08294	-0.5261 to 0.3602	No	ns	0.9294	C-D
Test details	Mean 1	Mean 2	Mean Diff.	SE of diff.	n1	n2	q	DF
Normal vs. CCl4	1.000	2.438	-1.438	0.1384	3	3	14.69	8
Normal vs. CCl4+AKF-PD	1.000	1.336	-0.3358	0.1384	3	3	3.432	8
Normal vs. CCl4+FFBJ	1.000	1.419	-0.4188	0.1384	3	3	4.279	8
CCl4 vs. CCl4+AKF-PD	2.438	1.336	1.102	0.1384	3	3	11.26	8
CCl4 vs. CCl4+FFBJ	2.438	1.419	1.019	0.1384	3	3	10.41	8
CCl4+AKF-PD vs. CCl4+FFBJ	1.336	1.419	-0.08294	0.1384	3	3	0.8476	8
