# Supplementary material for: Fluorofenidone alleviates liver fibrosis by inhibiting hepatic stellate cell autophagy via the TGF-β1/Smad pathway: implications for liver cancer
Source: PeerJ. 2023 Sep 28;11:e16060. doi: 10.7717/peerj.16060 (PMC10542821; doi:10.7717/peerj.16060)
Supplement: Supplemental Information 2 [file peerj-11-16060-s002.zip › Fig2/Fig2A/Ordinary one-way ANOVA of Relative band density∩╝êP62_╬▓-actin∩╝ë.txt]

Number of families	1
Number of comparisons per family	6
Alpha	0.05
Tukey's multiple comparisons test	Mean Diff.	95.00% CI of diff.	Below threshold?	Summary	Adjusted P Value
Normal vs. CCl4	0.6516	0.4517 to 0.8514	Yes	****	<0.0001	A-B
Normal vs. CCl4+AKF-PD	0.08917	-0.1107 to 0.2890	No	ns	0.5173	A-C
Normal vs. CCl4+FFBJ	0.1513	-0.04855 to 0.3511	No	ns	0.1493	A-D
CCl4 vs. CCl4+AKF-PD	-0.5624	-0.7622 to -0.3626	Yes	****	<0.0001	B-C
CCl4 vs. CCl4+FFBJ	-0.5003	-0.7001 to -0.3005	Yes	***	0.0002	B-D
CCl4+AKF-PD vs. CCl4+FFBJ	0.06210	-0.1377 to 0.2619	No	ns	0.7564	C-D
Test details	Mean 1	Mean 2	Mean Diff.	SE of diff.	n1	n2	q	DF
Normal vs. CCl4	0.9972	0.3456	0.6516	0.06240	3	3	14.77	8
Normal vs. CCl4+AKF-PD	0.9972	0.9080	0.08917	0.06240	3	3	2.021	8
Normal vs. CCl4+FFBJ	0.9972	0.8459	0.1513	0.06240	3	3	3.428	8
CCl4 vs. CCl4+AKF-PD	0.3456	0.9080	-0.5624	0.06240	3	3	12.75	8
CCl4 vs. CCl4+FFBJ	0.3456	0.8459	-0.5003	0.06240	3	3	11.34	8
CCl4+AKF-PD vs. CCl4+FFBJ	0.9080	0.8459	0.06210	0.06240	3	3	1.407	8
