# Supplementary material for: Fluorofenidone alleviates liver fibrosis by inhibiting hepatic stellate cell autophagy via the TGF-β1/Smad pathway: implications for liver cancer
Source: PeerJ. 2023 Sep 28;11:e16060. doi: 10.7717/peerj.16060 (PMC10542821; doi:10.7717/peerj.16060)
Supplement: Supplemental Information 2 [file peerj-11-16060-s002.zip › Fig2/Fig2A/Relative band density∩╝êcollagen I_╬▓-actin∩╝ë-1.txt]

Normal	CCl4	CCl4+AKF-PD	CCl4+FFBJ
0.418500	1.241769	0.605112	0.600422
0.441232	1.117478	0.583805	0.592616
0.453147	1.099230	0.536333	0.530625
