# Supplementary material for: Fluorofenidone alleviates liver fibrosis by inhibiting hepatic stellate cell autophagy via the TGF-β1/Smad pathway: implications for liver cancer
Source: PeerJ. 2023 Sep 28;11:e16060. doi: 10.7717/peerj.16060 (PMC10542821; doi:10.7717/peerj.16060)
Supplement: Supplemental Information 2 [file peerj-11-16060-s002.zip › Fig2/Fig2A/Ordinary one-way ANOVA of Relative band density∩╝êp-Smad2_Smad2∩╝ë-1.txt]

Number of families	1
Number of comparisons per family	6
Alpha	0.05
Tukey's multiple comparisons test	Mean Diff.	95.00% CI of diff.	Below threshold?	Summary	Adjusted P Value
Normal vs. CCl4	-0.6959	-0.8386 to -0.5531	Yes	****	<0.0001	A-B
Normal vs. CCl4+AKF-PD	-0.07197	-0.2147 to 0.07076	No	ns	0.4228	A-C
Normal vs. CCl4+FFBJ	-0.1355	-0.2783 to 0.007193	No	ns	0.0628	A-D
CCl4 vs. CCl4+AKF-PD	0.6239	0.4812 to 0.7666	Yes	****	<0.0001	B-C
CCl4 vs. CCl4+FFBJ	0.5603	0.4176 to 0.7031	Yes	****	<0.0001	B-D
CCl4+AKF-PD vs. CCl4+FFBJ	-0.06357	-0.2063 to 0.07917	No	ns	0.5188	C-D
Test details	Mean 1	Mean 2	Mean Diff.	SE of diff.	n1	n2	q	DF
Normal vs. CCl4	0.1928	0.8887	-0.6959	0.04457	3	3	22.08	8
Normal vs. CCl4+AKF-PD	0.1928	0.2648	-0.07197	0.04457	3	3	2.284	8
Normal vs. CCl4+FFBJ	0.1928	0.3283	-0.1355	0.04457	3	3	4.301	8
CCl4 vs. CCl4+AKF-PD	0.8887	0.2648	0.6239	0.04457	3	3	19.80	8
CCl4 vs. CCl4+FFBJ	0.8887	0.3283	0.5603	0.04457	3	3	17.78	8
CCl4+AKF-PD vs. CCl4+FFBJ	0.2648	0.3283	-0.06357	0.04457	3	3	2.017	8
