# Supplementary material for: Fluorofenidone alleviates liver fibrosis by inhibiting hepatic stellate cell autophagy via the TGF-β1/Smad pathway: implications for liver cancer
Source: PeerJ. 2023 Sep 28;11:e16060. doi: 10.7717/peerj.16060 (PMC10542821; doi:10.7717/peerj.16060)
Supplement: Supplemental Information 2 [file peerj-11-16060-s002.zip › Fig2/Fig2A/Relative band density∩╝êp-Smad2_Smad2∩╝ë.txt]

Normal	CCl4	CCl4+AKF-PD	CCl4+FFBJ
0.787654000	2.335449000	1.477665000	1.47562200
1.083253000	2.293999000	1.161654000	1.30925800
1.129093000	2.683739000	1.368178000	1.47144400
