# Supplementary material for: Fluorofenidone alleviates liver fibrosis by inhibiting hepatic stellate cell autophagy via the TGF-β1/Smad pathway: implications for liver cancer
Source: PeerJ. 2023 Sep 28;11:e16060. doi: 10.7717/peerj.16060 (PMC10542821; doi:10.7717/peerj.16060)
Supplement: Supplemental Information 2 [file peerj-11-16060-s002.zip › Fig2/Fig2A/Relative band density∩╝êP62_╬▓-actin∩╝ë.txt]

Normal	CCl4	CCl4+AKF-PD	CCl4+FFBJ
0.998519093	0.278313770	0.79956960	0.74620528
0.981484784	0.351947900	0.92748764	0.85664125
1.011451832	0.406535897	0.99688119	0.93478788
