# Supplementary material for: Fluorofenidone alleviates liver fibrosis by inhibiting hepatic stellate cell autophagy via the TGF-β1/Smad pathway: implications for liver cancer
Source: PeerJ. 2023 Sep 28;11:e16060. doi: 10.7717/peerj.16060 (PMC10542821; doi:10.7717/peerj.16060)
Supplement: Supplemental Information 2 [file peerj-11-16060-s002.zip › Fig2/Fig2A/Ordinary one-way ANOVA of Relative band density∩╝êp-Smad3_Smad3∩╝ë.txt]

Number of families	1
Number of comparisons per family	6
Alpha	0.05
Tukey's multiple comparisons test	Mean Diff.	95.00% CI of diff.	Below threshold?	Summary	Adjusted P Value
Normal vs. CCl4	-2.053	-3.456 to -0.6502	Yes	**	0.0068	A-B
Normal vs. CCl4+AKF-PD	-0.3211	-1.724 to 1.082	No	ns	0.8813	A-C
Normal vs. CCl4+FFBJ	-0.4721	-1.875 to 0.9308	No	ns	0.7118	A-D
CCl4 vs. CCl4+AKF-PD	1.732	0.3291 to 3.135	Yes	*	0.0177	B-C
CCl4 vs. CCl4+FFBJ	1.581	0.1781 to 2.984	Yes	*	0.0284	B-D
CCl4+AKF-PD vs. CCl4+FFBJ	-0.1510	-1.554 to 1.252	No	ns	0.9849	C-D
Test details	Mean 1	Mean 2	Mean Diff.	SE of diff.	n1	n2	q	DF
Normal vs. CCl4	1.000	3.053	-2.053	0.4381	3	3	6.628	8
Normal vs. CCl4+AKF-PD	1.000	1.321	-0.3211	0.4381	3	3	1.037	8
Normal vs. CCl4+FFBJ	1.000	1.472	-0.4721	0.4381	3	3	1.524	8
CCl4 vs. CCl4+AKF-PD	3.053	1.321	1.732	0.4381	3	3	5.591	8
CCl4 vs. CCl4+FFBJ	3.053	1.472	1.581	0.4381	3	3	5.104	8
CCl4+AKF-PD vs. CCl4+FFBJ	1.321	1.472	-0.1510	0.4381	3	3	0.4874	8
