# Supplementary material for: Fluorofenidone alleviates liver fibrosis by inhibiting hepatic stellate cell autophagy via the TGF-β1/Smad pathway: implications for liver cancer
Source: PeerJ. 2023 Sep 28;11:e16060. doi: 10.7717/peerj.16060 (PMC10542821; doi:10.7717/peerj.16060)
Supplement: Supplemental Information 2 [file peerj-11-16060-s002.zip › Fig2/Fig2A/Relative band density∩╝êp-Smad2_Smad2∩╝ë-1.txt]

Normal	CCl4	CCl4+AKF-PD	CCl4+FFBJ
0.161872833	0.966381071	0.24647391	0.40384610
0.200038097	0.841624825	0.31622923	0.30547224
0.216480628	0.857982097	0.23161066	0.27570535
