# Supplementary material for: Fluorofenidone alleviates liver fibrosis by inhibiting hepatic stellate cell autophagy via the TGF-β1/Smad pathway: implications for liver cancer
Source: PeerJ. 2023 Sep 28;11:e16060. doi: 10.7717/peerj.16060 (PMC10542821; doi:10.7717/peerj.16060)
Supplement: Supplemental Information 2 [file peerj-11-16060-s002.zip › Fig2/Fig2A/western blots date(animal)(TGF p-smad2 p-smad3∩╝ë.xlsx]

## Sheet: TGF-β1
		TGF-β1	GAPDH	Relative band density（TGF-β1/GAPDH）
	Normal	4722.57	21509.8	0.219554
	CCl4	21373.4	21373.5	0.999994
	CCl4+AKF-PD	12288.7	22314.9	0.550695
	CCl4+FFBJ	15859.6	20238.5	0.783635
		TGF-β1	GAPDH	Relative band density（TGF-β1/GAPDH）
	Normal	12288.5	20932.4	0.587054
	CCl4	24794.4	19618.3	1.26384
	CCl4+AKF-PD	14559.5	21038.6	0.692039
	CCl4+FFBJ	13982	20137.7	0.69432
		TGF-β1	GAPDH	Relative band density（TGF-β1/GAPDH）
	Normal	11342.6	21186.6	0.535366
	CCl4	25686.2	20721.8	1.23958
	CCl4+AKF-PD	19592.9	26912.2	0.728032
	CCl4+FFBJ	17294.2	27926.9	0.619269
							Tukey's multiple comparisons test	Mean Diff.	95.00% CI of diff.	Below threshold?	Summary	Adjusted P Value
		Normal	CCl4	CCl4+AKF-PD	CCl4+FFBJ		Normal vs. CCl4	-1.611	-2.418 to -0.8028	Yes	***	0.001	A-B
		0.219554	0.999994	0.550695	0.783635		Normal vs. CCl4+AKF-PD	-0.4686	-1.276 to 0.3393	No	ns	0.3165	A-C
		0.587054	1.26384	0.692039	0.69432		Normal vs. CCl4+FFBJ	-0.5628	-1.371 to 0.2451	No	ns	0.1945	A-D
		0.535366	1.23958	0.728032	0.619269		CCl4 vs. CCl4+AKF-PD	1.142	0.3342 to 1.950	Yes	**	0.0083	B-C
		0.447325					CCl4 vs. CCl4+FFBJ	1.048	0.2400 to 1.856	Yes	*	0.0136	B-D
							CCl4+AKF-PD vs. CCl4+FFBJ	-0.09423	-0.9021 to 0.7136	No	ns	0.981	C-D
		date:mean Normal
		Normal-1	CCl4-1	CCl4+AKF-PD-1	CCl4+FFBJ-1
		0.490816	2.2355	1.23108	1.75183
		1.31237	2.82534	1.54706	1.55216
		1.19682	2.77108	1.62752	1.38438

## Sheet: p-Smad2、 Smad2
	1		p-Smad2	Smad2	Relative band density（p-Smad2/Smad2）
		Normal	8111.81	20806.8	0.389863
		CCl4	27063.6	23412	1.15597
		CCl4+AKF-PD	11831.7	16176.9	0.731396
		CCl4+FFBJ	16181.6	22154.9	0.730384
	2		p-Smad2	Smad2	Relative band density（p-Smad2/Smad2）
		Normal	10576.1	19725.1	0.536175
		CCl4	26056.3	22947.9	1.13545
		CCl4+AKF-PD	14934.4	25973.7	0.574981
		CCl4+FFBJ	15668.1	24177.6	0.64804
	3		p-Smad2	Smad2	Relative band density（p-Smad2/Smad2）
		Normal	12210.8	21849.4	0.558864
		CCl4	28129.4	21176	1.32836
		CCl4+AKF-PD	14269.5	21071.3	0.677203
		CCl4+FFBJ	15765.3	21646.2	0.728316
		Normal	CCl4	CCl4+AKF-PD	CCl4+FFBJ			Tukey's multiple comparisons test	Mean Diff.	95.00% CI of diff.	Below threshold?	Summary	Adjusted P Value
		0.389863	1.15597	0.731396	0.730384			Normal vs. CCl4	-1.438	-1.881 to -0.9945	Yes	****	<0.0001	A-B
		0.536175	1.13545	0.574981	0.64804			Normal vs. CCl4+AKF-PD	-0.3358	-0.7790 to 0.1073	No	ns	0.1488	A-C
		0.558864	1.32836	0.677203	0.728316			Normal vs. CCl4+FFBJ	-0.4188	-0.8620 to 0.02440	No	ns	0.0641	A-D
		0.494967						CCl4 vs. CCl4+AKF-PD	1.102	0.6587 to 1.545	Yes	***	0.0002	B-C
								CCl4 vs. CCl4+FFBJ	1.019	0.5758 to 1.462	Yes	***	0.0004	B-D
		date:mean Normal						CCl4+AKF-PD vs. CCl4+FFBJ	-0.08294	-0.5261 to 0.3602	No	ns	0.9294	C-D
		Normal-1	CCl4-1	CCl4+AKF-PD-1	CCl4+FFBJ-1
		0.787654	2.33545	1.47767	1.47562
		1.08325	2.294	1.16165	1.30926
		1.12909	2.68374	1.36818	1.47144

## Sheet: p-Smad3、Smad3
	1		p-Smad3	Smad3	Relative band density（p-Smad3/Smad3）
		Normal	13631.9	1	41770.9	0.326348
		CCl4	30604.6	2	38026.1	0.804831
		CCl4+AKF-PD	17930.5	3	36540.7	0.4907
		CCl4+FFBJ	15949.4	4	33740.1	0.472714
	2		p-Smad3	Smad3	Relative band density（p-Smad3/Smad3）
		Normal	8040.59	1	29224.2	0.275134
		CCl4	28783.9	2	23422.2	1.22891
		CCl4+AKF-PD	12596.4	3	28630.4	0.439964
		CCl4+FFBJ	12631.5	4	34615.6	0.364908
	3		p-Smad3	Smad3	Relative band density（p-Smad3/Smad3）
		Normal	11171	1	21681.3	0.515235
		CCl4	29673.2	2	21569.4	1.37571
		CCl4+AKF-PD	11470.4	3	21061.4	0.544618
		CCl4+FFBJ	16508.7	4	20475.8	0.806258
								Tukey's multiple comparisons test	Mean Diff.	95.00% CI of diff.	Below threshold?	Summary	Adjusted P Value
		Normal	CCl4	CCl4+AKF-PD	CCl4+FFBJ			Normal vs. CCl4	-2.053	-3.456 to -0.6502	Yes	**	0.0068	A-B
		0.326348	0.804831	0.4907	0.472714			Normal vs. CCl4+AKF-PD	-0.3211	-1.724 to 1.082	No	ns	0.8813	A-C
		0.275134	1.22891	0.439964	0.364908			Normal vs. CCl4+FFBJ	-0.4721	-1.875 to 0.9308	No	ns	0.7118	A-D
		0.515235	1.37571	0.544618	0.806258			CCl4 vs. CCl4+AKF-PD	1.732	0.3291 to 3.135	Yes	*	0.0177	B-C
		0.372239						CCl4 vs. CCl4+FFBJ	1.581	0.1781 to 2.984	Yes	*	0.0284	B-D
								CCl4+AKF-PD vs. CCl4+FFBJ	-0.151	-1.554 to 1.252	No	ns	0.9849	C-D
		date:mean Normal
		Normal-1	CCl4-1	CCl4+AKF-PD-1	CCl4+FFBJ-1
		0.876716	2.16213	1.31824	1.26992
		0.739134	3.30141	1.18194	0.980304
		1.38415	3.69577	1.46309	2.16597
