# Supplementary material for: Fluorofenidone alleviates liver fibrosis by inhibiting hepatic stellate cell autophagy via the TGF-β1/Smad pathway: implications for liver cancer
Source: PeerJ. 2023 Sep 28;11:e16060. doi: 10.7717/peerj.16060 (PMC10542821; doi:10.7717/peerj.16060)
Supplement: Supplemental Information 3 [file peerj-11-16060-s003.zip]

Archive with 33 entries (32 files):
- Fig3/
- __MACOSX/._Fig3
- Fig3/Ordinary one-way ANOVA of Relative band density(FN_╬▓-actin∩╝ë.txt
- Fig3/Ordinary one-way ANOVA of Relative band density∩╝êcollagen III_GAPDH∩╝ë.txt
- Fig3/.DS_Store
- __MACOSX/Fig3/._.DS_Store
- Fig3/Ordinary one-way ANOVA of Relative band density∩╝êcollagen III_GAPDH∩╝ë-1.txt
- Fig3/Relative band density(FN_GAPDH∩╝ë.tif
- __MACOSX/Fig3/._Relative band density(FN_GAPDH∩╝ë.tif
- Fig3/FN∩╝êΣ╕è∩╝ë.png
- __MACOSX/Fig3/._FN∩╝êΣ╕è∩╝ë.png
- Fig3/a-SMA .png
- __MACOSX/Fig3/._a-SMA .png
- Fig3/western blots date(HSC-T6∩╝ë(a-SMA FN CollagenIII∩╝ë.xlsx
- __MACOSX/Fig3/._western blots date(HSC-T6∩╝ë(a-SMA FN CollagenIII∩╝ë.xlsx
- Fig3/Relative band density(FN:GAPDH∩╝ë.txt
- Fig3/Relative band density(FN_╬▓-actin∩╝ë-1.txt
- Fig3/Relative band density∩╝êcollagen III_╬▓-actin∩╝ë.txt
- Fig3/Relative band density∩╝êa-SMA_GAPDH∩╝ë.txt
- Fig3/Ordinary one-way ANOVA of Relative band density(FN_GAPDH∩╝ë.txt
- Fig3/GAPDH.png
- __MACOSX/Fig3/._GAPDH.png
- Fig3/Relative band density∩╝êa-SMA_GAPDH∩╝ë.tif
- __MACOSX/Fig3/._Relative band density∩╝êa-SMA_GAPDH∩╝ë.tif
- Fig3/Relative band density∩╝êcollagen III_GAPDH∩╝ë.tif
- __MACOSX/Fig3/._Relative band density∩╝êcollagen III_GAPDH∩╝ë.tif
- Fig3/collagen III∩╝êΣ╕è∩╝ë  3.png
- __MACOSX/Fig3/._collagen III∩╝êΣ╕è∩╝ë  3.png
- Fig3/Ordinary one-way ANOVA of Relative band density∩╝êcollagen III_╬▓-actin∩╝ë.txt
- Fig3/Ordinary one-way ANOVA of Relative band density(FN_GAPDH∩╝ë-1.txt
- Fig3/Relative band density(FN_╬▓-actin∩╝ë.txt
- Fig3/Relative band density∩╝êcollagen III_GAPDH∩╝ë.txt
- Fig3/Ordinary one-way ANOVA of Relative band density∩╝êa-SMA_GAPDH∩╝ë.txt
