# Supplementary material for: Fluorofenidone alleviates liver fibrosis by inhibiting hepatic stellate cell autophagy via the TGF-β1/Smad pathway: implications for liver cancer
Source: PeerJ. 2023 Sep 28;11:e16060. doi: 10.7717/peerj.16060 (PMC10542821; doi:10.7717/peerj.16060)
Supplement: Supplemental Information 3 [file peerj-11-16060-s003.zip › Fig3/Ordinary one-way ANOVA of Relative band density(FN_╬▓-actin∩╝ë.txt]

Number of families	1
Number of comparisons per family	21
Alpha	0.05
Tukey's multiple comparisons test	Mean Diff.	95.00% CI of diff.	Below threshold?	Summary	Adjusted P Value
vector vs. TGF-β1	-0.4980	-0.7504 to -0.2455	Yes	***	0.0002	A-B
vector vs. TGF-β1+AKF-PD	-0.1996	-0.4520 to 0.05288	No	ns	0.1691	A-C
vector vs. oe Smad2	-0.4254	-0.6778 to -0.1729	Yes	***	0.0008	A-D
vector vs. oe Smad2+AKF-PD	-0.1399	-0.3924 to 0.1125	No	ns	0.5149	A-E
vector vs. oe Smad3	-0.4493	-0.7018 to -0.1969	Yes	***	0.0004	A-F
vector vs. oe Smad3+AKF-PD	-0.1512	-0.4037 to 0.1013	No	ns	0.4311	A-G
TGF-β1 vs. TGF-β1+AKF-PD	0.2984	0.04596 to 0.5509	Yes	*	0.0163	B-C
TGF-β1 vs. oe Smad2	0.07262	-0.1798 to 0.3251	No	ns	0.9499	B-D
TGF-β1 vs. oe Smad2+AKF-PD	0.3580	0.1056 to 0.6105	Yes	**	0.0038	B-E
TGF-β1 vs. oe Smad3	0.04868	-0.2038 to 0.3011	No	ns	0.9930	B-F
TGF-β1 vs. oe Smad3+AKF-PD	0.3468	0.09433 to 0.5992	Yes	**	0.0049	B-G
TGF-β1+AKF-PD vs. oe Smad2	-0.2258	-0.4782 to 0.02667	No	ns	0.0939	C-D
TGF-β1+AKF-PD vs. oe Smad2+AKF-PD	0.05963	-0.1928 to 0.3121	No	ns	0.9803	C-E
TGF-β1+AKF-PD vs. oe Smad3	-0.2497	-0.5022 to 0.002719	No	ns	0.0534	C-F
TGF-β1+AKF-PD vs. oe Smad3+AKF-PD	0.04837	-0.2041 to 0.3008	No	ns	0.9933	C-G
oe Smad2 vs. oe Smad2+AKF-PD	0.2854	0.03297 to 0.5379	Yes	*	0.0224	D-E
oe Smad2 vs. oe Smad3	-0.02395	-0.2764 to 0.2285	No	ns	0.9999	D-F
oe Smad2 vs. oe Smad3+AKF-PD	0.2742	0.02170 to 0.5266	Yes	*	0.0295	D-G
oe Smad2+AKF-PD vs. oe Smad3	-0.3094	-0.5618 to -0.05691	Yes	*	0.0124	E-F
oe Smad2+AKF-PD vs. oe Smad3+AKF-PD	-0.01126	-0.2637 to 0.2412	No	ns	>0.9999	E-G
oe Smad3 vs. oe Smad3+AKF-PD	0.2981	0.04565 to 0.5506	Yes	*	0.0164	F-G
Test details	Mean 1	Mean 2	Mean Diff.	SE of diff.	n1	n2	q	DF
vector vs. TGF-β1	0.4022	0.9002	-0.4980	0.07394	3	3	9.525	14
vector vs. TGF-β1+AKF-PD	0.4022	0.6018	-0.1996	0.07394	3	3	3.817	14
vector vs. oe Smad2	0.4022	0.8276	-0.4254	0.07394	3	3	8.136	14
vector vs. oe Smad2+AKF-PD	0.4022	0.5422	-0.1399	0.07394	3	3	2.677	14
vector vs. oe Smad3	0.4022	0.8515	-0.4493	0.07394	3	3	8.594	14
vector vs. oe Smad3+AKF-PD	0.4022	0.5534	-0.1512	0.07394	3	3	2.892	14
TGF-β1 vs. TGF-β1+AKF-PD	0.9002	0.6018	0.2984	0.07394	3	3	5.708	14
TGF-β1 vs. oe Smad2	0.9002	0.8276	0.07262	0.07394	3	3	1.389	14
TGF-β1 vs. oe Smad2+AKF-PD	0.9002	0.5422	0.3580	0.07394	3	3	6.849	14
TGF-β1 vs. oe Smad3	0.9002	0.8515	0.04868	0.07394	3	3	0.9310	14
TGF-β1 vs. oe Smad3+AKF-PD	0.9002	0.5534	0.3468	0.07394	3	3	6.633	14
TGF-β1+AKF-PD vs. oe Smad2	0.6018	0.8276	-0.2258	0.07394	3	3	4.319	14
TGF-β1+AKF-PD vs. oe Smad2+AKF-PD	0.6018	0.5422	0.05963	0.07394	3	3	1.141	14
TGF-β1+AKF-PD vs. oe Smad3	0.6018	0.8515	-0.2497	0.07394	3	3	4.777	14
TGF-β1+AKF-PD vs. oe Smad3+AKF-PD	0.6018	0.5534	0.04837	0.07394	3	3	0.9252	14
oe Smad2 vs. oe Smad2+AKF-PD	0.8276	0.5422	0.2854	0.07394	3	3	5.460	14
oe Smad2 vs. oe Smad3	0.8276	0.8515	-0.02395	0.07394	3	3	0.4581	14
oe Smad2 vs. oe Smad3+AKF-PD	0.8276	0.5534	0.2742	0.07394	3	3	5.244	14
oe Smad2+AKF-PD vs. oe Smad3	0.5422	0.8515	-0.3094	0.07394	3	3	5.918	14
oe Smad2+AKF-PD vs. oe Smad3+AKF-PD	0.5422	0.5534	-0.01126	0.07394	3	3	0.2154	14
oe Smad3 vs. oe Smad3+AKF-PD	0.8515	0.5534	0.2981	0.07394	3	3	5.702	14
