# Supplementary material for: Fluorofenidone alleviates liver fibrosis by inhibiting hepatic stellate cell autophagy via the TGF-β1/Smad pathway: implications for liver cancer
Source: PeerJ. 2023 Sep 28;11:e16060. doi: 10.7717/peerj.16060 (PMC10542821; doi:10.7717/peerj.16060)
Supplement: Supplemental Information 3 [file peerj-11-16060-s003.zip › Fig3/Ordinary one-way ANOVA of Relative band density∩╝êcollagen III_GAPDH∩╝ë.txt]

Number of families	1
Number of comparisons per family	21
Alpha	0.05
Tukey's multiple comparisons test	Mean Diff.	95.00% CI of diff.	Below threshold?	Summary	Adjusted P Value
control vs. TGF-β1	-1.494	-2.358 to -0.6298	Yes	***	0.0006	A-B
control vs. TGF-β1+AKF-PD	-0.1314	-0.9957 to 0.7328	No	ns	0.9981	A-C
control vs. oe Smad2	-1.067	-1.932 to -0.2032	Yes	*	0.0117	A-D
control vs. oe Smad2+AKF-PD	-0.09613	-0.9604 to 0.7681	No	ns	0.9997	A-E
control vs. oe Smad3	-1.281	-2.145 to -0.4169	Yes	**	0.0025	A-F
control vs. oe Smad3+AKF-PD	-0.1753	-1.040 to 0.6890	No	ns	0.9909	A-G
TGF-β1 vs. TGF-β1+AKF-PD	1.363	0.4983 to 2.227	Yes	**	0.0014	B-C
TGF-β1 vs. oe Smad2	0.4265	-0.4377 to 1.291	No	ns	0.6354	B-D
TGF-β1 vs. oe Smad2+AKF-PD	1.398	0.5336 to 2.262	Yes	**	0.0011	B-E
TGF-β1 vs. oe Smad3	0.2129	-0.6514 to 1.077	No	ns	0.9758	B-F
TGF-β1 vs. oe Smad3+AKF-PD	1.319	0.4545 to 2.183	Yes	**	0.0020	B-G
TGF-β1+AKF-PD vs. oe Smad2	-0.9360	-1.800 to -0.07178	Yes	*	0.0300	C-D
TGF-β1+AKF-PD vs. oe Smad2+AKF-PD	0.03531	-0.8289 to 0.8996	No	ns	>0.9999	C-E
TGF-β1+AKF-PD vs. oe Smad3	-1.150	-2.014 to -0.2854	Yes	**	0.0065	C-F
TGF-β1+AKF-PD vs. oe Smad3+AKF-PD	-0.04385	-0.9081 to 0.8204	No	ns	>0.9999	C-G
oe Smad2 vs. oe Smad2+AKF-PD	0.9713	0.1071 to 1.836	Yes	*	0.0233	D-E
oe Smad2 vs. oe Smad3	-0.2137	-1.078 to 0.6506	No	ns	0.9754	D-F
oe Smad2 vs. oe Smad3+AKF-PD	0.8922	0.02792 to 1.756	Yes	*	0.0411	D-G
oe Smad2+AKF-PD vs. oe Smad3	-1.185	-2.049 to -0.3208	Yes	**	0.0050	E-F
oe Smad2+AKF-PD vs. oe Smad3+AKF-PD	-0.07916	-0.9434 to 0.7851	No	ns	0.9999	E-G
oe Smad3 vs. oe Smad3+AKF-PD	1.106	0.2416 to 1.970	Yes	**	0.0089	F-G
Test details	Mean 1	Mean 2	Mean Diff.	SE of diff.	n1	n2	q	DF
control vs. TGF-β1	1.000	2.494	-1.494	0.2531	3	3	8.348	14
control vs. TGF-β1+AKF-PD	1.000	1.131	-0.1314	0.2531	3	3	0.7344	14
control vs. oe Smad2	1.000	2.067	-1.067	0.2531	3	3	5.964	14
control vs. oe Smad2+AKF-PD	1.000	1.096	-0.09613	0.2531	3	3	0.5371	14
control vs. oe Smad3	1.000	2.281	-1.281	0.2531	3	3	7.158	14
control vs. oe Smad3+AKF-PD	1.000	1.175	-0.1753	0.2531	3	3	0.9794	14
TGF-β1 vs. TGF-β1+AKF-PD	2.494	1.131	1.363	0.2531	3	3	7.613	14
TGF-β1 vs. oe Smad2	2.494	2.067	0.4265	0.2531	3	3	2.383	14
TGF-β1 vs. oe Smad2+AKF-PD	2.494	1.096	1.398	0.2531	3	3	7.811	14
TGF-β1 vs. oe Smad3	2.494	2.281	0.2129	0.2531	3	3	1.189	14
TGF-β1 vs. oe Smad3+AKF-PD	2.494	1.175	1.319	0.2531	3	3	7.368	14
TGF-β1+AKF-PD vs. oe Smad2	1.131	2.067	-0.9360	0.2531	3	3	5.230	14
TGF-β1+AKF-PD vs. oe Smad2+AKF-PD	1.131	1.096	0.03531	0.2531	3	3	0.1973	14
TGF-β1+AKF-PD vs. oe Smad3	1.131	2.281	-1.150	0.2531	3	3	6.424	14
TGF-β1+AKF-PD vs. oe Smad3+AKF-PD	1.131	1.175	-0.04385	0.2531	3	3	0.2450	14
oe Smad2 vs. oe Smad2+AKF-PD	2.067	1.096	0.9713	0.2531	3	3	5.427	14
oe Smad2 vs. oe Smad3	2.067	2.281	-0.2137	0.2531	3	3	1.194	14
oe Smad2 vs. oe Smad3+AKF-PD	2.067	1.175	0.8922	0.2531	3	3	4.985	14
oe Smad2+AKF-PD vs. oe Smad3	1.096	2.281	-1.185	0.2531	3	3	6.621	14
oe Smad2+AKF-PD vs. oe Smad3+AKF-PD	1.096	1.175	-0.07916	0.2531	3	3	0.4423	14
oe Smad3 vs. oe Smad3+AKF-PD	2.281	1.175	1.106	0.2531	3	3	6.179	14
