# Supplementary material for: Fluorofenidone alleviates liver fibrosis by inhibiting hepatic stellate cell autophagy via the TGF-β1/Smad pathway: implications for liver cancer
Source: PeerJ. 2023 Sep 28;11:e16060. doi: 10.7717/peerj.16060 (PMC10542821; doi:10.7717/peerj.16060)
Supplement: Supplemental Information 3 [file peerj-11-16060-s003.zip › Fig3/western blots date(HSC-T6∩╝ë(a-SMA FN CollagenIII∩╝ë.xlsx]

## Sheet: α-SMA
1		α-SMA	GAPDH	Relative band density（α-SMA/GAPDH）
	control	11201.2	20446.9	0.547817
	TGF-β1	26706.4	18884.3	1.41421
	TGF-β1+AKF-PD	15021.3	21575.6	0.696215
	oe Smad2	24243.5	23947.3	1.01237
	oe Smad2+AKF-PD	12610.4	24705.8	0.510425
	oe Smad3	27175.1	23711	1.1461
	oe Smad3+AKF-PD	13315	21438.7	0.621074
2		α-SMA	GAPDH	Relative band density（α-SMA/GAPDH）
	control	9117.57	21124.5	0.431612		0.445915
	TGF-β1	29997.7	21542.3	1.3925		1.58849
	TGF-β1+AKF-PD	17095.2	20845.2	0.820101		0.838685
	oe Smad2	22644.7	22152.5	1.02222		0.945602
	oe Smad2+AKF-PD	16580.2	22915.4	0.723538		0.723725
	oe Smad3	21859.5	22821.4	0.957849		0.921912
	oe Smad3+AKF-PD	15630.2	21624.5	0.722802		0.729066
3		α-SMA	GAPDH	Relative band density（α-SMA/GAPDH）
	control	15218	20446.9	0.744269
	TGF-β1	29970.3	18884.3	1.58704
	TGF-β1+AKF-PD	17769.9	21575.6	0.823609
	oe Smad2	26534.3	23947.3	1.10803
	oe Smad2+AKF-PD	17842.2	24705.8	0.722187
	oe Smad3	29556.6	23711	1.24654
	oe Smad3+AKF-PD	15521.5	21438.7	0.723993
	control	TGF-β1	TGF-β1+AKF-PD	oe Smad2	oe Smad2+AKF-PD	oe Smad3	oe Smad3+AKF-PD
	0.547817	1.41421	0.696215	1.01237	0.510425	1.1461	0.621074
	0.431612	1.3925	0.820101	1.02222	0.723538	0.957849	0.722802
	0.744269	1.58704	0.823609	1.10803	0.722187	1.24654	0.723993
	0.574566
	date:mean control
	control	TGF-β1	TGF-β1+AKF-PD	oe Smad2	oe Smad2+AKF-PD	oe Smad3	oe Smad3+AKF-PD
	0.953445	2.46135	1.21172	1.76197	0.888367	1.99471	1.08094
	0.751196	2.42357	1.42734	1.77911	1.25928	1.66708	1.258
	1.29536	2.76216	1.43344	1.92846	1.25693	2.16953	1.26007
	Tukey's multiple comparisons test	Mean Diff.	95.00% CI of diff.	Below threshold?	Summary	Adjusted P Value
	control vs. TGF-β1	-1.549	-2.082 to -1.016	Yes	****	<0.0001	A-B
	control vs. TGF-β1+AKF-PD	-0.3575	-0.8903 to 0.1753	No	ns	0.3121	A-C
	control vs. oe Smad2	-0.8232	-1.356 to -0.2904	Yes	**	0.0017	A-D
	control vs. oe Smad2+AKF-PD	-0.1349	-0.6676 to 0.3979	No	ns	0.9724	A-E
	control vs. oe Smad3	-0.9438	-1.477 to -0.4110	Yes	***	0.0005	A-F
	control vs. oe Smad3+AKF-PD	-0.1997	-0.7324 to 0.3331	No	ns	0.8502	A-G
	TGF-β1 vs. TGF-β1+AKF-PD	1.192	0.6588 to 1.724	Yes	****	<0.0001	B-C
	TGF-β1 vs. oe Smad2	0.7258	0.1931 to 1.259	Yes	**	0.0053	B-D
	TGF-β1 vs. oe Smad2+AKF-PD	1.414	0.8814 to 1.947	Yes	****	<0.0001	B-E
	TGF-β1 vs. oe Smad3	0.6053	0.07249 to 1.138	Yes	*	0.0216	B-F
	TGF-β1 vs. oe Smad3+AKF-PD	1.349	0.8166 to 1.882	Yes	****	<0.0001	B-G
	TGF-β1+AKF-PD vs. oe Smad2	-0.4657	-0.9984 to 0.06709	No	ns	0.1057	C-D
	TGF-β1+AKF-PD vs. oe Smad2+AKF-PD	0.2226	-0.3101 to 0.7554	No	ns	0.7796	C-E
	TGF-β1+AKF-PD vs. oe Smad3	-0.5863	-1.119 to -0.05351	Yes	*	0.027	C-F
	TGF-β1+AKF-PD vs. oe Smad3+AKF-PD	0.1578	-0.3749 to 0.6906	No	ns	0.9429	C-G
	oe Smad2 vs. oe Smad2+AKF-PD	0.6883	0.1556 to 1.221	Yes	**	0.0082	D-E
	oe Smad2 vs. oe Smad3	-0.1206	-0.6534 to 0.4122	No	ns	0.9841	D-F
	oe Smad2 vs. oe Smad3+AKF-PD	0.6235	0.09074 to 1.156	Yes	*	0.0175	D-G
	oe Smad2+AKF-PD vs. oe Smad3	-0.8089	-1.342 to -0.2762	Yes	**	0.002	E-F
	oe Smad2+AKF-PD vs. oe Smad3+AKF-PD	-0.06481	-0.5976 to 0.4680	No	ns	0.9994	E-G
	oe Smad3 vs. oe Smad3+AKF-PD	0.7441	0.2113 to 1.277	Yes	**	0.0043	F-G

## Sheet: FN
1		FN	GAPDH	Relative band density（FN/GAPDH）
	control	6200.74	20690.3	0.299692
	TGF-β1	19648.5	17395.2	1.12954
	TGF-β1+AKF-PD	14294.2	16256.1	0.879314
	oe Smad2	20070.5	17211.1	1.16614
	oe Smad2+AKF-PD	13871.5	22415.1	0.618844
	oe Smad3	19978.1	19090	1.04652
	oe Smad3+AKF-PD	7524.03	19194.1	0.391997
2		FN	GAPDH	Relative band density（FN/GAPDH）
	control	6099.3	16032.5	0.380434
	TGF-β1	21942.2	17129.1	1.28099
	TGF-β1+AKF-PD	15872.6	27366.8	0.579995
	oe Smad2	18994.8	20996.4	0.90467
	oe Smad2+AKF-PD	9205.23	21413.2	0.429886
	oe Smad3	19755.5	20956.4	0.942695
	oe Smad3+AKF-PD	6719.62	15169.4	0.442972
3		FN	GAPDH	Relative band density（FN/GAPDH）
	control	6217.23	12463.3	0.498841
	TGF-β1	16542.3	12112.3	1.36574
	TGF-β1+AKF-PD	9975.47	16575.5	0.601821
	oe Smad2	16789.2	15874	1.05765
	oe Smad2+AKF-PD	9594.1	15674.5	0.612085
	oe Smad3	18114.5	19499.8	0.928962
	oe Smad3+AKF-PD	9247.27	20803.1	0.444514
	control	TGF-β1	TGF-β1+AKF-PD	oe Smad2	oe Smad2+AKF-PD	oe Smad3	oe Smad3+AKF-PD
	0.299692	1.12954	0.879314	1.16614	0.618844	1.04652	0.391997
	0.380434	1.28099	0.579995	0.90467	0.429886	0.942695	0.442972
	0.498841	1.36574	0.601821	1.05765	0.612085	0.928962	0.444514
	0.392989
	date:mean control
	control	TGF-β1	TGF-β1+AKF-PD	oe Smad2	oe Smad2+AKF-PD	oe Smad3	oe Smad3+AKF-PD
	0.762597	2.87422	2.2375	2.96735	1.57471	2.66298	0.997475
	0.968052	3.25961	1.47585	2.30202	1.09389	2.39878	1.12719
	1.26935	3.47526	1.53139	2.69131	1.55751	2.36384	1.13111
	Tukey's multiple comparisons test	Mean Diff.	95.00% CI of diff.	Below threshold?	Summary	Adjusted P Value
	control vs. TGF-β1	-2.203	-2.989 to -1.417	Yes	****	<0.0001	A-B
	control vs. TGF-β1+AKF-PD	-0.7483	-1.534 to 0.03795	No	ns	0.0669	A-C
	control vs. oe Smad2	-1.654	-2.440 to -0.8674	Yes	****	<0.0001	A-D
	control vs. oe Smad2+AKF-PD	-0.4087	-1.195 to 0.3775	No	ns	0.5829	A-E
	control vs. oe Smad3	-1.475	-2.261 to -0.6890	Yes	***	0.0003	A-F
	control vs. oe Smad3+AKF-PD	-0.08526	-0.8715 to 0.7009	No	ns	0.9997	A-G
	TGF-β1 vs. TGF-β1+AKF-PD	1.455	0.6686 to 2.241	Yes	***	0.0003	B-C
	TGF-β1 vs. oe Smad2	0.5495	-0.2367 to 1.336	No	ns	0.2726	B-D
	TGF-β1 vs. oe Smad2+AKF-PD	1.794	1.008 to 2.581	Yes	****	<0.0001	B-E
	TGF-β1 vs. oe Smad3	0.7278	-0.05837 to 1.514	No	ns	0.0781	B-F
	TGF-β1 vs. oe Smad3+AKF-PD	2.118	1.332 to 2.904	Yes	****	<0.0001	B-G
	TGF-β1+AKF-PD vs. oe Smad2	-0.9053	-1.692 to -0.1191	Yes	*	0.0197	C-D
	TGF-β1+AKF-PD vs. oe Smad2+AKF-PD	0.3395	-0.4467 to 1.126	No	ns	0.7545	C-E
	TGF-β1+AKF-PD vs. oe Smad3	-0.727	-1.513 to 0.05925	No	ns	0.0786	C-F
	TGF-β1+AKF-PD vs. oe Smad3+AKF-PD	0.663	-0.1232 to 1.449	No	ns	0.1261	C-G
	oe Smad2 vs. oe Smad2+AKF-PD	1.245	0.4587 to 2.031	Yes	**	0.0014	D-E
	oe Smad2 vs. oe Smad3	0.1784	-0.6078 to 0.9646	No	ns	0.9839	D-F
	oe Smad2 vs. oe Smad3+AKF-PD	1.568	0.7821 to 2.355	Yes	***	0.0001	D-G
	oe Smad2+AKF-PD vs. oe Smad3	-1.066	-1.853 to -0.2803	Yes	**	0.0055	E-F
	oe Smad2+AKF-PD vs. oe Smad3+AKF-PD	0.3234	-0.4628 to 1.110	No	ns	0.791	E-G
	oe Smad3 vs. oe Smad3+AKF-PD	1.39	0.6037 to 2.176	Yes	***	0.0005	F-G

## Sheet: Collagen Ⅲ
1		Collagen Ⅲ	GAPDH	Relative band density（Collagen Ⅲ/GAPDH）
	control	11128.3	24992.9	0.445259
	TGF-β1	22183.5	24334	0.911626
	TGF-β1+AKF-PD	9187.57	24208.7	0.379515
	oe Smad2	15636.9	18876.2	0.828392
	oe Smad2+AKF-PD	10195.9	21706.6	0.469713
	oe Smad3	17018.9	14858.6	1.14539
	oe Smad3+AKF-PD	9830.47	16386	0.599932
2		Collagen Ⅲ	GAPDH	Relative band density（Collagen Ⅲ/GAPDH）
	control	10100.2	18012.2	0.560738
	TGF-β1	20182.3	18971.9	1.0638
	TGF-β1+AKF-PD	14456.7	23696.6	0.610076
	oe Smad2	18847.6	21093	0.89355
	oe Smad2+AKF-PD	15609.7	24999.6	0.624396
	oe Smad3	18631.3	19647.5	0.948277
	oe Smad3+AKF-PD	12642.6	21457.3	0.589196
3		Collagen Ⅲ	GAPDH	Relative band density（Collagen Ⅲ/GAPDH）
	control	6069.03	18778	0.3232
	TGF-β1	21466.5	16024.6	1.3396
	TGF-β1+AKF-PD	13942.7	27109	0.51432
	oe Smad2	20972.2	20438.1	1.02613
	oe Smad2+AKF-PD	10092	27811.8	0.362868
	oe Smad3	18816.5	20051.3	0.938418
	oe Smad3+AKF-PD	6772.5	18153.4	0.373071
	control	TGF-β1	TGF-β1+AKF-PD	oe Smad2	oe Smad2+AKF-PD	oe Smad3	oe Smad3+AKF-PD
	0.445259	0.911626	0.379515	0.828392	0.469713	1.14539	0.599932
	0.560738	1.0638	0.610076	0.89355	0.624396	0.948277	0.589196
	0.3232	1.3396	0.51432	1.02613	0.362868	0.938418	0.373071
	0.443066
	date:mean control
	control	TGF-β1	TGF-β1+AKF-PD	oe Smad2	oe Smad2+AKF-PD	oe Smad3	oe Smad3+AKF-PD
	1.00495	2.05754	0.856566	1.86968	1.06014	2.58514	1.35405
	1.26559	2.40099	1.37694	2.01674	1.40926	2.14026	1.32982
	0.729463	3.02348	1.16082	2.31599	0.818993	2.11801	0.842021
	control vs. TGF-β1+AKF-PD	-0.1314	-0.9957 to 0.7328	No	ns	0.9981	A-C
	control vs. oe Smad2	-1.067	-1.932 to -0.2032	Yes	*	0.0117	A-D
	control vs. oe Smad2+AKF-PD	-0.09613	-0.9604 to 0.7681	No	ns	0.9997	A-E
	control vs. oe Smad3	-1.281	-2.145 to -0.4169	Yes	**	0.0025	A-F
	control vs. oe Smad3+AKF-PD	-0.1753	-1.040 to 0.6890	No	ns	0.9909	A-G
	TGF-β1 vs. TGF-β1+AKF-PD	1.363	0.4983 to 2.227	Yes	**	0.0014	B-C
	TGF-β1 vs. oe Smad2	0.4265	-0.4377 to 1.291	No	ns	0.6354	B-D
	TGF-β1 vs. oe Smad2+AKF-PD	1.398	0.5336 to 2.262	Yes	**	0.0011	B-E
	TGF-β1 vs. oe Smad3	0.2129	-0.6514 to 1.077	No	ns	0.9758	B-F
	TGF-β1 vs. oe Smad3+AKF-PD	1.319	0.4545 to 2.183	Yes	**	0.002	B-G
	TGF-β1+AKF-PD vs. oe Smad2	-0.936	-1.800 to -0.07178	Yes	*	0.03	C-D
	TGF-β1+AKF-PD vs. oe Smad2+AKF-PD	0.03531	-0.8289 to 0.8996	No	ns	>0.9999	C-E
	TGF-β1+AKF-PD vs. oe Smad3	-1.15	-2.014 to -0.2854	Yes	**	0.0065	C-F
	TGF-β1+AKF-PD vs. oe Smad3+AKF-PD	-0.04385	-0.9081 to 0.8204	No	ns	>0.9999	C-G
	oe Smad2 vs. oe Smad2+AKF-PD	0.9713	0.1071 to 1.836	Yes	*	0.0233	D-E
	oe Smad2 vs. oe Smad3	-0.2137	-1.078 to 0.6506	No	ns	0.9754	D-F
	oe Smad2 vs. oe Smad3+AKF-PD	0.8922	0.02792 to 1.756	Yes	*	0.0411	D-G
	oe Smad2+AKF-PD vs. oe Smad3	-1.185	-2.049 to -0.3208	Yes	**	0.005	E-F
	oe Smad2+AKF-PD vs. oe Smad3+AKF-PD	-0.07916	-0.9434 to 0.7851	No	ns	0.9999	E-G
	oe Smad3 vs. oe Smad3+AKF-PD	1.106	0.2416 to 1.970	Yes	**	0.0089	F-G
