# Supplementary material for: Fluorofenidone alleviates liver fibrosis by inhibiting hepatic stellate cell autophagy via the TGF-β1/Smad pathway: implications for liver cancer
Source: PeerJ. 2023 Sep 28;11:e16060. doi: 10.7717/peerj.16060 (PMC10542821; doi:10.7717/peerj.16060)
Supplement: Supplemental Information 3 [file peerj-11-16060-s003.zip › Fig3/Relative band density(FN:GAPDH∩╝ë.txt]

control	TGF-β1	TGF-β1+AKF-PD	oe Smad2	oe Smad2+AKF-PD	oe Smad3	oe Smad3+AKF-PD
0.76259700	2.87422300	2.23750300	2.96735000	1.57470900	2.66298200	0.997475
0.96805200	3.25961200	1.47585500	2.30202300	1.09388800	2.39878300	1.127187
1.26935000	3.47526200	1.53139400	2.69130900	1.55751100	2.36383700	1.131110
