# Supplementary material for: Fluorofenidone alleviates liver fibrosis by inhibiting hepatic stellate cell autophagy via the TGF-β1/Smad pathway: implications for liver cancer
Source: PeerJ. 2023 Sep 28;11:e16060. doi: 10.7717/peerj.16060 (PMC10542821; doi:10.7717/peerj.16060)
Supplement: Supplemental Information 3 [file peerj-11-16060-s003.zip › Fig3/Relative band density(FN_╬▓-actin∩╝ë-1.txt]

vector	TGF-β1	TGF-β1+AKF-PD	oe Smad2	oe Smad2+AKF-PD	oe Smad3	oe Smad3+AKF-PD
0.40492320	0.90625316	0.60583600	0.83314115	0.545802	0.857251	0.557140
0.45351399	1.01500354	0.67853632	0.93311809	0.611298	0.960122	0.623997
0.34823395	0.77937772	0.52101896	0.71650139	0.469390	0.737236	0.479141
