# Supplementary material for: Fluorofenidone alleviates liver fibrosis by inhibiting hepatic stellate cell autophagy via the TGF-β1/Smad pathway: implications for liver cancer
Source: PeerJ. 2023 Sep 28;11:e16060. doi: 10.7717/peerj.16060 (PMC10542821; doi:10.7717/peerj.16060)
Supplement: Supplemental Information 3 [file peerj-11-16060-s003.zip › Fig3/Relative band density∩╝êcollagen III_╬▓-actin∩╝ë.txt]

vector	TGF-β1	TGF-β1+AKF-PD	oe Smad2	oe Smad2+AKF-PD	oe Smad3	oe Smad3+AKF-PD
0.36956403	1.00718064	0.62191069	0.91760971	0.558796	0.928038	0.588505
0.41391172	1.12804232	0.69653997	1.02772287	0.625852	1.039403	0.659126
0.31782507	0.86617535	0.53484319	0.78914435	0.480565	0.798113	0.506115
