# Supplementary material for: Fluorofenidone alleviates liver fibrosis by inhibiting hepatic stellate cell autophagy via the TGF-β1/Smad pathway: implications for liver cancer
Source: PeerJ. 2023 Sep 28;11:e16060. doi: 10.7717/peerj.16060 (PMC10542821; doi:10.7717/peerj.16060)
Supplement: Supplemental Information 3 [file peerj-11-16060-s003.zip › Fig3/Relative band density∩╝êa-SMA_GAPDH∩╝ë.txt]

control	TGF-β1	TGF-β1+AKF-PD	oe Smad2	oe Smad2+AKF-PD	oe Smad3	oe Smad3+AKF-PD
0.95344500	2.46135400	1.21172200	1.76196500	0.88836700	1.994715000	1.080945
0.75119600	2.42356700	1.42733900	1.77911400	1.25927700	1.667082000	1.257997
1.29535900	2.76215900	1.43344400	1.92845900	1.25692600	2.169525000	1.260069
