# Supplementary material for: Fluorofenidone alleviates liver fibrosis by inhibiting hepatic stellate cell autophagy via the TGF-β1/Smad pathway: implications for liver cancer
Source: PeerJ. 2023 Sep 28;11:e16060. doi: 10.7717/peerj.16060 (PMC10542821; doi:10.7717/peerj.16060)
Supplement: Supplemental Information 3 [file peerj-11-16060-s003.zip › Fig3/Ordinary one-way ANOVA of Relative band density(FN_GAPDH∩╝ë.txt]

Number of families	1
Number of comparisons per family	21
Alpha	0.05
Tukey's multiple comparisons test	Mean Diff.	95.00% CI of diff.	Below threshold?	Summary	Adjusted P Value
control vs. TGF-β1	-2.203	-2.989 to -1.417	Yes	****	<0.0001	A-B
control vs. TGF-β1+AKF-PD	-0.7483	-1.534 to 0.03795	No	ns	0.0669	A-C
control vs. oe Smad2	-1.654	-2.440 to -0.8674	Yes	****	<0.0001	A-D
control vs. oe Smad2+AKF-PD	-0.4087	-1.195 to 0.3775	No	ns	0.5829	A-E
control vs. oe Smad3	-1.475	-2.261 to -0.6890	Yes	***	0.0003	A-F
control vs. oe Smad3+AKF-PD	-0.08526	-0.8715 to 0.7009	No	ns	0.9997	A-G
TGF-β1 vs. TGF-β1+AKF-PD	1.455	0.6686 to 2.241	Yes	***	0.0003	B-C
TGF-β1 vs. oe Smad2	0.5495	-0.2367 to 1.336	No	ns	0.2726	B-D
TGF-β1 vs. oe Smad2+AKF-PD	1.794	1.008 to 2.581	Yes	****	<0.0001	B-E
TGF-β1 vs. oe Smad3	0.7278	-0.05837 to 1.514	No	ns	0.0781	B-F
TGF-β1 vs. oe Smad3+AKF-PD	2.118	1.332 to 2.904	Yes	****	<0.0001	B-G
TGF-β1+AKF-PD vs. oe Smad2	-0.9053	-1.692 to -0.1191	Yes	*	0.0197	C-D
TGF-β1+AKF-PD vs. oe Smad2+AKF-PD	0.3395	-0.4467 to 1.126	No	ns	0.7545	C-E
TGF-β1+AKF-PD vs. oe Smad3	-0.7270	-1.513 to 0.05925	No	ns	0.0786	C-F
TGF-β1+AKF-PD vs. oe Smad3+AKF-PD	0.6630	-0.1232 to 1.449	No	ns	0.1261	C-G
oe Smad2 vs. oe Smad2+AKF-PD	1.245	0.4587 to 2.031	Yes	**	0.0014	D-E
oe Smad2 vs. oe Smad3	0.1784	-0.6078 to 0.9646	No	ns	0.9839	D-F
oe Smad2 vs. oe Smad3+AKF-PD	1.568	0.7821 to 2.355	Yes	***	0.0001	D-G
oe Smad2+AKF-PD vs. oe Smad3	-1.066	-1.853 to -0.2803	Yes	**	0.0055	E-F
oe Smad2+AKF-PD vs. oe Smad3+AKF-PD	0.3234	-0.4628 to 1.110	No	ns	0.7910	E-G
oe Smad3 vs. oe Smad3+AKF-PD	1.390	0.6037 to 2.176	Yes	***	0.0005	F-G
Test details	Mean 1	Mean 2	Mean Diff.	SE of diff.	n1	n2	q	DF
control vs. TGF-β1	1.000	3.203	-2.203	0.2302	3	3	13.53	14
control vs. TGF-β1+AKF-PD	1.000	1.748	-0.7483	0.2302	3	3	4.596	14
control vs. oe Smad2	1.000	2.654	-1.654	0.2302	3	3	10.16	14
control vs. oe Smad2+AKF-PD	1.000	1.409	-0.4087	0.2302	3	3	2.510	14
control vs. oe Smad3	1.000	2.475	-1.475	0.2302	3	3	9.061	14
control vs. oe Smad3+AKF-PD	1.000	1.085	-0.08526	0.2302	3	3	0.5237	14
TGF-β1 vs. TGF-β1+AKF-PD	3.203	1.748	1.455	0.2302	3	3	8.935	14
TGF-β1 vs. oe Smad2	3.203	2.654	0.5495	0.2302	3	3	3.375	14
TGF-β1 vs. oe Smad2+AKF-PD	3.203	1.409	1.794	0.2302	3	3	11.02	14
TGF-β1 vs. oe Smad3	3.203	2.475	0.7278	0.2302	3	3	4.470	14
TGF-β1 vs. oe Smad3+AKF-PD	3.203	1.085	2.118	0.2302	3	3	13.01	14
TGF-β1+AKF-PD vs. oe Smad2	1.748	2.654	-0.9053	0.2302	3	3	5.561	14
TGF-β1+AKF-PD vs. oe Smad2+AKF-PD	1.748	1.409	0.3395	0.2302	3	3	2.086	14
TGF-β1+AKF-PD vs. oe Smad3	1.748	2.475	-0.7270	0.2302	3	3	4.465	14
TGF-β1+AKF-PD vs. oe Smad3+AKF-PD	1.748	1.085	0.6630	0.2302	3	3	4.072	14
oe Smad2 vs. oe Smad2+AKF-PD	2.654	1.409	1.245	0.2302	3	3	7.646	14
oe Smad2 vs. oe Smad3	2.654	2.475	0.1784	0.2302	3	3	1.096	14
oe Smad2 vs. oe Smad3+AKF-PD	2.654	1.085	1.568	0.2302	3	3	9.633	14
oe Smad2+AKF-PD vs. oe Smad3	1.409	2.475	-1.066	0.2302	3	3	6.551	14
oe Smad2+AKF-PD vs. oe Smad3+AKF-PD	1.409	1.085	0.3234	0.2302	3	3	1.987	14
oe Smad3 vs. oe Smad3+AKF-PD	2.475	1.085	1.390	0.2302	3	3	8.537	14
