# Supplementary material for: Fluorofenidone alleviates liver fibrosis by inhibiting hepatic stellate cell autophagy via the TGF-β1/Smad pathway: implications for liver cancer
Source: PeerJ. 2023 Sep 28;11:e16060. doi: 10.7717/peerj.16060 (PMC10542821; doi:10.7717/peerj.16060)
Supplement: Supplemental Information 3 [file peerj-11-16060-s003.zip › Fig3/Ordinary one-way ANOVA of Relative band density∩╝êcollagen III_╬▓-actin∩╝ë.txt]

Number of families	1
Number of comparisons per family	21
Alpha	0.05
Tukey's multiple comparisons test	Mean Diff.	95.00% CI of diff.	Below threshold?	Summary	Adjusted P Value
vector vs. TGF-β1	-0.6334	-0.9042 to -0.3626	Yes	****	<0.0001	A-B
vector vs. TGF-β1+AKF-PD	-0.2507	-0.5214 to 0.02012	No	ns	0.0781	A-C
vector vs. oe Smad2	-0.5444	-0.8152 to -0.2736	Yes	***	0.0001	A-D
vector vs. oe Smad2+AKF-PD	-0.1880	-0.4588 to 0.08281	No	ns	0.2791	A-E
vector vs. oe Smad3	-0.5548	-0.8255 to -0.2840	Yes	***	0.0001	A-F
vector vs. oe Smad3+AKF-PD	-0.2175	-0.4883 to 0.05330	No	ns	0.1578	A-G
TGF-β1 vs. TGF-β1+AKF-PD	0.3827	0.1119 to 0.6535	Yes	**	0.0039	B-C
TGF-β1 vs. oe Smad2	0.08897	-0.1818 to 0.3598	No	ns	0.9109	B-D
TGF-β1 vs. oe Smad2+AKF-PD	0.4454	0.1746 to 0.7162	Yes	***	0.0010	B-E
TGF-β1 vs. oe Smad3	0.07861	-0.1922 to 0.3494	No	ns	0.9478	B-F
TGF-β1 vs. oe Smad3+AKF-PD	0.4159	0.1451 to 0.6867	Yes	**	0.0018	B-G
TGF-β1+AKF-PD vs. oe Smad2	-0.2937	-0.5645 to -0.02294	Yes	*	0.0297	C-D
TGF-β1+AKF-PD vs. oe Smad2+AKF-PD	0.06269	-0.2081 to 0.3335	No	ns	0.9822	C-E
TGF-β1+AKF-PD vs. oe Smad3	-0.3041	-0.5749 to -0.03330	Yes	*	0.0235	C-F
TGF-β1+AKF-PD vs. oe Smad3+AKF-PD	0.03318	-0.2376 to 0.3040	No	ns	0.9994	C-G
oe Smad2 vs. oe Smad2+AKF-PD	0.3564	0.08564 to 0.6272	Yes	**	0.0071	D-E
oe Smad2 vs. oe Smad3	-0.01036	-0.2811 to 0.2604	No	ns	>0.9999	D-F
oe Smad2 vs. oe Smad3+AKF-PD	0.3269	0.05612 to 0.5977	Yes	*	0.0139	D-G
oe Smad2+AKF-PD vs. oe Smad3	-0.3668	-0.6376 to -0.09599	Yes	**	0.0056	E-F
oe Smad2+AKF-PD vs. oe Smad3+AKF-PD	-0.02951	-0.3003 to 0.2413	No	ns	0.9997	E-G
oe Smad3 vs. oe Smad3+AKF-PD	0.3373	0.06648 to 0.6081	Yes	*	0.0109	F-G
Test details	Mean 1	Mean 2	Mean Diff.	SE of diff.	n1	n2	q	DF
vector vs. TGF-β1	0.3671	1.000	-0.6334	0.07930	3	3	11.29	14
vector vs. TGF-β1+AKF-PD	0.3671	0.6178	-0.2507	0.07930	3	3	4.470	14
vector vs. oe Smad2	0.3671	0.9115	-0.5444	0.07930	3	3	9.708	14
vector vs. oe Smad2+AKF-PD	0.3671	0.5551	-0.1880	0.07930	3	3	3.352	14
vector vs. oe Smad3	0.3671	0.9219	-0.5548	0.07930	3	3	9.893	14
vector vs. oe Smad3+AKF-PD	0.3671	0.5846	-0.2175	0.07930	3	3	3.878	14
TGF-β1 vs. TGF-β1+AKF-PD	1.000	0.6178	0.3827	0.07930	3	3	6.825	14
TGF-β1 vs. oe Smad2	1.000	0.9115	0.08897	0.07930	3	3	1.587	14
TGF-β1 vs. oe Smad2+AKF-PD	1.000	0.5551	0.4454	0.07930	3	3	7.943	14
TGF-β1 vs. oe Smad3	1.000	0.9219	0.07861	0.07930	3	3	1.402	14
TGF-β1 vs. oe Smad3+AKF-PD	1.000	0.5846	0.4159	0.07930	3	3	7.417	14
TGF-β1+AKF-PD vs. oe Smad2	0.6178	0.9115	-0.2937	0.07930	3	3	5.238	14
TGF-β1+AKF-PD vs. oe Smad2+AKF-PD	0.6178	0.5551	0.06269	0.07930	3	3	1.118	14
TGF-β1+AKF-PD vs. oe Smad3	0.6178	0.9219	-0.3041	0.07930	3	3	5.423	14
TGF-β1+AKF-PD vs. oe Smad3+AKF-PD	0.6178	0.5846	0.03318	0.07930	3	3	0.5917	14
oe Smad2 vs. oe Smad2+AKF-PD	0.9115	0.5551	0.3564	0.07930	3	3	6.356	14
oe Smad2 vs. oe Smad3	0.9115	0.9219	-0.01036	0.07930	3	3	0.1847	14
oe Smad2 vs. oe Smad3+AKF-PD	0.9115	0.5846	0.3269	0.07930	3	3	5.830	14
oe Smad2+AKF-PD vs. oe Smad3	0.5551	0.9219	-0.3668	0.07930	3	3	6.541	14
oe Smad2+AKF-PD vs. oe Smad3+AKF-PD	0.5551	0.5846	-0.02951	0.07930	3	3	0.5263	14
oe Smad3 vs. oe Smad3+AKF-PD	0.9219	0.5846	0.3373	0.07930	3	3	6.015	14
