# Supplementary material for: Fluorofenidone alleviates liver fibrosis by inhibiting hepatic stellate cell autophagy via the TGF-β1/Smad pathway: implications for liver cancer
Source: PeerJ. 2023 Sep 28;11:e16060. doi: 10.7717/peerj.16060 (PMC10542821; doi:10.7717/peerj.16060)
Supplement: Supplemental Information 3 [file peerj-11-16060-s003.zip › Fig3/Relative band density∩╝êcollagen III_GAPDH∩╝ë.txt]

control	TGF-β1	TGF-β1+AKF-PD	oe Smad2	oe Smad2+AKF-PD	oe Smad3	oe Smad3+AKF-PD
1.00495000	2.05754000	0.85656600	1.86968100	1.06014400	2.585138	1.354046
1.26558700	2.40099300	1.37694300	2.01674400	1.40926300	2.140263	1.329817
0.72946300	3.02347600	1.16082100	2.31598500	0.81899300	2.118010	0.842021
