# Supplementary material for: Fluorofenidone alleviates liver fibrosis by inhibiting hepatic stellate cell autophagy via the TGF-β1/Smad pathway: implications for liver cancer
Source: PeerJ. 2023 Sep 28;11:e16060. doi: 10.7717/peerj.16060 (PMC10542821; doi:10.7717/peerj.16060)
Supplement: Supplemental Information 3 [file peerj-11-16060-s003.zip › Fig3/Ordinary one-way ANOVA of Relative band density∩╝êa-SMA_GAPDH∩╝ë.txt]

Number of families	1
Number of comparisons per family	21
Alpha	0.05
Tukey's multiple comparisons test	Mean Diff.	95.00% CI of diff.	Below threshold?	Summary	Adjusted P Value
control vs. TGF-β1	-1.549	-2.082 to -1.016	Yes	****	<0.0001	A-B
control vs. TGF-β1+AKF-PD	-0.3575	-0.8903 to 0.1753	No	ns	0.3121	A-C
control vs. oe Smad2	-0.8232	-1.356 to -0.2904	Yes	**	0.0017	A-D
control vs. oe Smad2+AKF-PD	-0.1349	-0.6676 to 0.3979	No	ns	0.9724	A-E
control vs. oe Smad3	-0.9438	-1.477 to -0.4110	Yes	***	0.0005	A-F
control vs. oe Smad3+AKF-PD	-0.1997	-0.7324 to 0.3331	No	ns	0.8502	A-G
TGF-β1 vs. TGF-β1+AKF-PD	1.192	0.6588 to 1.724	Yes	****	<0.0001	B-C
TGF-β1 vs. oe Smad2	0.7258	0.1931 to 1.259	Yes	**	0.0053	B-D
TGF-β1 vs. oe Smad2+AKF-PD	1.414	0.8814 to 1.947	Yes	****	<0.0001	B-E
TGF-β1 vs. oe Smad3	0.6053	0.07249 to 1.138	Yes	*	0.0216	B-F
TGF-β1 vs. oe Smad3+AKF-PD	1.349	0.8166 to 1.882	Yes	****	<0.0001	B-G
TGF-β1+AKF-PD vs. oe Smad2	-0.4657	-0.9984 to 0.06709	No	ns	0.1057	C-D
TGF-β1+AKF-PD vs. oe Smad2+AKF-PD	0.2226	-0.3101 to 0.7554	No	ns	0.7796	C-E
TGF-β1+AKF-PD vs. oe Smad3	-0.5863	-1.119 to -0.05351	Yes	*	0.0270	C-F
TGF-β1+AKF-PD vs. oe Smad3+AKF-PD	0.1578	-0.3749 to 0.6906	No	ns	0.9429	C-G
oe Smad2 vs. oe Smad2+AKF-PD	0.6883	0.1556 to 1.221	Yes	**	0.0082	D-E
oe Smad2 vs. oe Smad3	-0.1206	-0.6534 to 0.4122	No	ns	0.9841	D-F
oe Smad2 vs. oe Smad3+AKF-PD	0.6235	0.09074 to 1.156	Yes	*	0.0175	D-G
oe Smad2+AKF-PD vs. oe Smad3	-0.8089	-1.342 to -0.2762	Yes	**	0.0020	E-F
oe Smad2+AKF-PD vs. oe Smad3+AKF-PD	-0.06481	-0.5976 to 0.4680	No	ns	0.9994	E-G
oe Smad3 vs. oe Smad3+AKF-PD	0.7441	0.2113 to 1.277	Yes	**	0.0043	F-G
Test details	Mean 1	Mean 2	Mean Diff.	SE of diff.	n1	n2	q	DF
control vs. TGF-β1	1.000	2.549	-1.549	0.1560	3	3	14.04	14
control vs. TGF-β1+AKF-PD	1.000	1.358	-0.3575	0.1560	3	3	3.240	14
control vs. oe Smad2	1.000	1.823	-0.8232	0.1560	3	3	7.461	14
control vs. oe Smad2+AKF-PD	1.000	1.135	-0.1349	0.1560	3	3	1.222	14
control vs. oe Smad3	1.000	1.944	-0.9438	0.1560	3	3	8.554	14
control vs. oe Smad3+AKF-PD	1.000	1.200	-0.1997	0.1560	3	3	1.810	14
TGF-β1 vs. TGF-β1+AKF-PD	2.549	1.358	1.192	0.1560	3	3	10.80	14
TGF-β1 vs. oe Smad2	2.549	1.823	0.7258	0.1560	3	3	6.579	14
TGF-β1 vs. oe Smad2+AKF-PD	2.549	1.135	1.414	0.1560	3	3	12.82	14
TGF-β1 vs. oe Smad3	2.549	1.944	0.6053	0.1560	3	3	5.486	14
TGF-β1 vs. oe Smad3+AKF-PD	2.549	1.200	1.349	0.1560	3	3	12.23	14
TGF-β1+AKF-PD vs. oe Smad2	1.358	1.823	-0.4657	0.1560	3	3	4.221	14
TGF-β1+AKF-PD vs. oe Smad2+AKF-PD	1.358	1.135	0.2226	0.1560	3	3	2.018	14
TGF-β1+AKF-PD vs. oe Smad3	1.358	1.944	-0.5863	0.1560	3	3	5.314	14
TGF-β1+AKF-PD vs. oe Smad3+AKF-PD	1.358	1.200	0.1578	0.1560	3	3	1.431	14
oe Smad2 vs. oe Smad2+AKF-PD	1.823	1.135	0.6883	0.1560	3	3	6.239	14
oe Smad2 vs. oe Smad3	1.823	1.944	-0.1206	0.1560	3	3	1.093	14
oe Smad2 vs. oe Smad3+AKF-PD	1.823	1.200	0.6235	0.1560	3	3	5.651	14
oe Smad2+AKF-PD vs. oe Smad3	1.135	1.944	-0.8089	0.1560	3	3	7.332	14
oe Smad2+AKF-PD vs. oe Smad3+AKF-PD	1.135	1.200	-0.06481	0.1560	3	3	0.5875	14
oe Smad3 vs. oe Smad3+AKF-PD	1.944	1.200	0.7441	0.1560	3	3	6.745	14
