# Supplementary material for: Fluorofenidone alleviates liver fibrosis by inhibiting hepatic stellate cell autophagy via the TGF-β1/Smad pathway: implications for liver cancer
Source: PeerJ. 2023 Sep 28;11:e16060. doi: 10.7717/peerj.16060 (PMC10542821; doi:10.7717/peerj.16060)
Supplement: Supplemental Information 4 [file peerj-11-16060-s004.zip]

Archive with 87 entries (82 files):
- Fig4/
- __MACOSX/._Fig4
- Fig4/.DS_Store
- __MACOSX/Fig4/._.DS_Store
- Fig4/Fig4A/
- __MACOSX/Fig4/._Fig4A
- Fig4/Fig4D/
- __MACOSX/Fig4/._Fig4D
- Fig4/Fig4C/
- __MACOSX/Fig4/._Fig4C
- Fig4/Fig4B/
- __MACOSX/Fig4/._Fig4B
- Fig4/Fig4A/Cell viability at 72h∩╝ê%∩╝ë.tif
- __MACOSX/Fig4/Fig4A/._Cell viability at 72h∩╝ê%∩╝ë.tif
- Fig4/Fig4A/Ordinary one-way ANOVA of Cell viability at 48h∩╝ê%∩╝ë.txt
- __MACOSX/Fig4/Fig4A/._Ordinary one-way ANOVA of Cell viability at 48h∩╝ê%∩╝ë.txt
- Fig4/Fig4A/Cell viability at 72h∩╝ê%∩╝ë.txt
- __MACOSX/Fig4/Fig4A/._Cell viability at 72h∩╝ê%∩╝ë.txt
- Fig4/Fig4A/.DS_Store
- __MACOSX/Fig4/Fig4A/._.DS_Store
- Fig4/Fig4A/CCK-8.xlsx
- __MACOSX/Fig4/Fig4A/._CCK-8.xlsx
- Fig4/Fig4A/Cell viability at 48h∩╝ê%∩╝ë.txt
- __MACOSX/Fig4/Fig4A/._Cell viability at 48h∩╝ê%∩╝ë.txt
- Fig4/Fig4A/Ordinary one-way ANOVA of Cell viability at 72h∩╝ê%∩╝ë.txt
- __MACOSX/Fig4/Fig4A/._Ordinary one-way ANOVA of Cell viability at 72h∩╝ê%∩╝ë.txt
- Fig4/Fig4A/Cell viability at 48h∩╝ê%∩╝ë.tif
- __MACOSX/Fig4/Fig4A/._Cell viability at 48h∩╝ê%∩╝ë.tif
- Fig4/Fig4D/Ordinary one-way ANOVA of Relative band density_GAPDH∩╝ë.txt
- Fig4/Fig4D/Ordinary one-way ANOVA of Relative band density(Beclin-1_╬▓-actin∩╝ë.txt
- Fig4/Fig4D/.DS_Store
- __MACOSX/Fig4/Fig4D/._.DS_Store
- Fig4/Fig4D/LC3∩╝êΣ╕èLC3-IπÇüΣ╕ïLC3-II∩╝ë .png
- __MACOSX/Fig4/Fig4D/._LC3∩╝êΣ╕èLC3-IπÇüΣ╕ïLC3-II∩╝ë .png
- Fig4/Fig4D/Relative band density∩╝êP62_GAPDH∩╝ë.txt
- Fig4/Fig4D/Relative band density(LC3-II:LC3-Γàá∩╝ë.txt
- Fig4/Fig4D/Relative band density∩╝êP62_GAPDH∩╝ë.tif
- __MACOSX/Fig4/Fig4D/._Relative band density∩╝êP62_GAPDH∩╝ë.tif
- Fig4/Fig4D/Ordinary one-way ANOVA of Relative band density(LC3-II_╬▓-actin∩╝ë-1.txt
- Fig4/Fig4D/Relative band density∩╝êBeclin-1_GAPDH∩╝ë.tif
- __MACOSX/Fig4/Fig4D/._Relative band density∩╝êBeclin-1_GAPDH∩╝ë.tif
- Fig4/Fig4D/Ordinary one-way ANOVA of Relative band density(LC3-II_LC3-Γàá∩╝ë.txt
- Fig4/Fig4D/Relative band density(LC3-II_╬▓-actin∩╝ë.txt
- Fig4/Fig4D/Ordinary one-way ANOVA of Relative band density(LC3-II_LC3-Γàá∩╝ë-1.txt
- Fig4/Fig4D/Beclin-1∩╝êΣ╕è∩╝ë.png
- __MACOSX/Fig4/Fig4D/._Beclin-1∩╝êΣ╕è∩╝ë.png
- Fig4/Fig4D/Relative band density(LC3-II_╬▓-actin∩╝ë-1.txt
- Fig4/Fig4D/Ordinary one-way ANOVA of Relative band density∩╝êP62_GAPDH∩╝ë.txt
- Fig4/Fig4D/Relative band density_GAPDH∩╝ë.txt
- Fig4/Fig4D/P62∩╝êΣ╕èP62πÇüΣ╕ïGAPDH∩╝ë .png
- __MACOSX/Fig4/Fig4D/._P62∩╝êΣ╕èP62πÇüΣ╕ïGAPDH∩╝ë .png
- Fig4/Fig4D/western blots date(HSC-T6∩╝ë(Beclin-1 LC3 P62∩╝ë.xlsx
- __MACOSX/Fig4/Fig4D/._western blots date(HSC-T6∩╝ë(Beclin-1 LC3 P62∩╝ë.xlsx
- Fig4/Fig4D/Relative band density(Beclin-1_╬▓-actin∩╝ë.txt
- Fig4/Fig4D/Relative band density(LC3-II_LC3-Γàá∩╝ë.tif
- __MACOSX/Fig4/Fig4D/._Relative band density(LC3-II_LC3-Γàá∩╝ë.tif
- Fig4/Fig4D/Ordinary one-way ANOVA of Relative band density(LC3-II_╬▓-actin∩╝ë.txt
- Fig4/Fig4C/TGF-╬▓1.tif
- __MACOSX/Fig4/Fig4C/._TGF-╬▓1.tif
- Fig4/Fig4C/Control.tif
- __MACOSX/Fig4/Fig4C/._Control.tif
- Fig4/Fig4C/.DS_Store
- __MACOSX/Fig4/Fig4C/._.DS_Store
- Fig4/Fig4C/Control∩╝êarrow+scale∩╝ë.png
- __MACOSX/Fig4/Fig4C/._Control∩╝êarrow+scale∩╝ë.png
- Fig4/Fig4C/TGF-╬▓1+AKF-PD.tif
- __MACOSX/Fig4/Fig4C/._TGF-╬▓1+AKF-PD.tif
- Fig4/Fig4C/TGF-╬▓1+AKF-PD∩╝êarrow+scale∩╝ë.png
- __MACOSX/Fig4/Fig4C/._TGF-╬▓1+AKF-PD∩╝êarrow+scale∩╝ë.png
- Fig4/Fig4C/TGF-╬▓1∩╝êarrow+scale∩╝ë.png
- __MACOSX/Fig4/Fig4C/._TGF-╬▓1∩╝êarrow+scale∩╝ë.png
- Fig4/Fig4B/TGF-╬▓1.tif
- __MACOSX/Fig4/Fig4B/._TGF-╬▓1.tif
- Fig4/Fig4B/area arbitral units.tif
- __MACOSX/Fig4/Fig4B/._area arbitral units.tif
- Fig4/Fig4B/control.tif
- __MACOSX/Fig4/Fig4B/._control.tif
- Fig4/Fig4B/oe Smad3+AKF-PD.tif
- __MACOSX/Fig4/Fig4B/._oe Smad3+AKF-PD.tif
- Fig4/Fig4B/TGF-╬▓1+AKF-PD.tif
- __MACOSX/Fig4/Fig4B/._TGF-╬▓1+AKF-PD.tif
- Fig4/Fig4B/oe Smad2+AKF-PD.tif
- __MACOSX/Fig4/Fig4B/._oe Smad2+AKF-PD.tif
- Fig4/Fig4B/oe Smad3.tif
- __MACOSX/Fig4/Fig4B/._oe Smad3.tif
- Fig4/Fig4B/oe Smad2.tif
- __MACOSX/Fig4/Fig4B/._oe Smad2.tif
