# Supplementary material for: Fluorofenidone alleviates liver fibrosis by inhibiting hepatic stellate cell autophagy via the TGF-β1/Smad pathway: implications for liver cancer
Source: PeerJ. 2023 Sep 28;11:e16060. doi: 10.7717/peerj.16060 (PMC10542821; doi:10.7717/peerj.16060)
Supplement: Supplemental Information 4 [file peerj-11-16060-s004.zip › Fig4/Fig4A/Ordinary one-way ANOVA of Cell viability at 48h∩╝ê%∩╝ë.txt]

Number of families	1
Number of comparisons per family	21
Alpha	0.05
Tukey's multiple comparisons test	Mean Diff.	95.00% CI of diff.	Below threshold?	Summary	Adjusted P Value
control vs. TGF-β1	-28.02	-35.55 to -20.49	Yes	****	<0.0001	A-B
control vs. TGF-β1+AKF-PD	-7.948	-15.48 to -0.4141	Yes	*	0.0357	A-C
control vs. oe Smad2	-17.69	-25.23 to -10.16	Yes	****	<0.0001	A-D
control vs. oe Smad2+AKF-PD	-5.478	-13.01 to 2.056	No	ns	0.2365	A-E
control vs. oe Smad3	-19.98	-27.52 to -12.45	Yes	****	<0.0001	A-F
control vs. oe Smad3+AKF-PD	-6.017	-13.55 to 1.517	No	ns	0.1617	A-G
TGF-β1 vs. TGF-β1+AKF-PD	20.07	12.54 to 27.61	Yes	****	<0.0001	B-C
TGF-β1 vs. oe Smad2	10.33	2.794 to 17.86	Yes	**	0.0050	B-D
TGF-β1 vs. oe Smad2+AKF-PD	22.54	15.01 to 30.08	Yes	****	<0.0001	B-E
TGF-β1 vs. oe Smad3	8.038	0.5040 to 15.57	Yes	*	0.0332	B-F
TGF-β1 vs. oe Smad3+AKF-PD	22.00	14.47 to 29.54	Yes	****	<0.0001	B-G
TGF-β1+AKF-PD vs. oe Smad2	-9.744	-17.28 to -2.210	Yes	**	0.0081	C-D
TGF-β1+AKF-PD vs. oe Smad2+AKF-PD	2.470	-5.064 to 10.00	No	ns	0.9117	C-E
TGF-β1+AKF-PD vs. oe Smad3	-12.03	-19.57 to -4.500	Yes	**	0.0013	C-F
TGF-β1+AKF-PD vs. oe Smad3+AKF-PD	1.931	-5.603 to 9.465	No	ns	0.9707	C-G
oe Smad2 vs. oe Smad2+AKF-PD	12.21	4.680 to 19.75	Yes	**	0.0011	D-E
oe Smad2 vs. oe Smad3	-2.290	-9.824 to 5.244	No	ns	0.9360	D-F
oe Smad2 vs. oe Smad3+AKF-PD	11.67	4.141 to 19.21	Yes	**	0.0017	D-G
oe Smad2+AKF-PD vs. oe Smad3	-14.50	-22.04 to -6.970	Yes	***	0.0002	E-F
oe Smad2+AKF-PD vs. oe Smad3+AKF-PD	-0.5388	-8.073 to 6.995	No	ns	>0.9999	E-G
oe Smad3 vs. oe Smad3+AKF-PD	13.96	6.431 to 21.50	Yes	***	0.0003	F-G
Test details	Mean 1	Mean 2	Mean Diff.	SE of diff.	n1	n2	q	DF
control vs. TGF-β1	100.0	128.0	-28.02	2.206	3	3	17.96	14
control vs. TGF-β1+AKF-PD	100.0	107.9	-7.948	2.206	3	3	5.094	14
control vs. oe Smad2	100.0	117.7	-17.69	2.206	3	3	11.34	14
control vs. oe Smad2+AKF-PD	100.0	105.5	-5.478	2.206	3	3	3.511	14
control vs. oe Smad3	100.0	120.0	-19.98	2.206	3	3	12.81	14
control vs. oe Smad3+AKF-PD	100.0	106.0	-6.017	2.206	3	3	3.857	14
TGF-β1 vs. TGF-β1+AKF-PD	128.0	107.9	20.07	2.206	3	3	12.87	14
TGF-β1 vs. oe Smad2	128.0	117.7	10.33	2.206	3	3	6.620	14
TGF-β1 vs. oe Smad2+AKF-PD	128.0	105.5	22.54	2.206	3	3	14.45	14
TGF-β1 vs. oe Smad3	128.0	120.0	8.038	2.206	3	3	5.152	14
TGF-β1 vs. oe Smad3+AKF-PD	128.0	106.0	22.00	2.206	3	3	14.10	14
TGF-β1+AKF-PD vs. oe Smad2	107.9	117.7	-9.744	2.206	3	3	6.246	14
TGF-β1+AKF-PD vs. oe Smad2+AKF-PD	107.9	105.5	2.470	2.206	3	3	1.583	14
TGF-β1+AKF-PD vs. oe Smad3	107.9	120.0	-12.03	2.206	3	3	7.714	14
TGF-β1+AKF-PD vs. oe Smad3+AKF-PD	107.9	106.0	1.931	2.206	3	3	1.238	14
oe Smad2 vs. oe Smad2+AKF-PD	117.7	105.5	12.21	2.206	3	3	7.829	14
oe Smad2 vs. oe Smad3	117.7	120.0	-2.290	2.206	3	3	1.468	14
oe Smad2 vs. oe Smad3+AKF-PD	117.7	106.0	11.67	2.206	3	3	7.483	14
oe Smad2+AKF-PD vs. oe Smad3	105.5	120.0	-14.50	2.206	3	3	9.297	14
oe Smad2+AKF-PD vs. oe Smad3+AKF-PD	105.5	106.0	-0.5388	2.206	3	3	0.3454	14
oe Smad3 vs. oe Smad3+AKF-PD	120.0	106.0	13.96	2.206	3	3	8.951	14
