# Supplementary material for: Fluorofenidone alleviates liver fibrosis by inhibiting hepatic stellate cell autophagy via the TGF-β1/Smad pathway: implications for liver cancer
Source: PeerJ. 2023 Sep 28;11:e16060. doi: 10.7717/peerj.16060 (PMC10542821; doi:10.7717/peerj.16060)
Supplement: Supplemental Information 4 [file peerj-11-16060-s004.zip › Fig4/Fig4A/Cell viability at 72h∩╝ê%∩╝ë.txt]

control	TGF-β1	TGF-β1+AKF-PD	oe Smad2	oe Smad2+AKF-PD	oe Smad3	oe Smad3+AKF-PD
101.7901750	134.6378	115.5287	122.2731	113.280600	136.0116570	110.7827
100.2914240	137.6353	118.0266	120.5246	110.532889	122.6477935	107.9101
97.9184013	140.3830	116.2781	124.3963	112.656120	121.8984180	106.4113
