# Supplementary material for: Fluorofenidone alleviates liver fibrosis by inhibiting hepatic stellate cell autophagy via the TGF-β1/Smad pathway: implications for liver cancer
Source: PeerJ. 2023 Sep 28;11:e16060. doi: 10.7717/peerj.16060 (PMC10542821; doi:10.7717/peerj.16060)
Supplement: Supplemental Information 4 [file peerj-11-16060-s004.zip › Fig4/Fig4A/CCK-8.xlsx]

## Sheet: Sheet1
layout
		0h			24h			48h			72h
		1	2	3	4	5	6	7	8	9	10	11	12
control	A	SPL1	SPL1	SPL1	SPL1	SPL1	SPL1	SPL1	SPL1	SPL1	SPL1	SPL1	SPL1
TGF-β1	B	SPL2	SPL2	SPL2	SPL2	SPL2	SPL2	SPL2	SPL2	SPL2	SPL2	SPL2	SPL2
TGF-β1+AKF-PD	C	SPL3	SPL3	SPL3	SPL3	SPL3	SPL3	SPL3	SPL3	SPL3	SPL3	SPL3	SPL3
oe Smad2	D	SPL4	SPL4	SPL4	SPL4	SPL4	SPL4	SPL4	SPL4	SPL4	SPL4	SPL4	SPL4
oe Smad2+AKF-PD	E	SPL5	SPL5	SPL5	SPL5	SPL5	SPL5	SPL5	SPL5	SPL5	SPL5	SPL5	SPL5
oe Smad3	F	SPL6	SPL6	SPL6	SPL6	SPL6	SPL6	SPL6	SPL6	SPL6	SPL6	SPL6	SPL6
oe Smad3+AKF-PD	G	SPL7	SPL7	SPL7	SPL7	SPL7	SPL7	SPL7	SPL7	SPL7	SPL7	SPL7	SPL7
	H
result
		0h			24h			48h			72h
		1	2	3	4	5	6	7	8	9	10	11	12
control	A	0.534	0.518	0.545	0.631	0.652	0.672	0.746	0.754	0.727	0.815	0.803	0.784
TGF-β1	B	0.552	0.521	0.526	0.756	0.741	0.772	0.928	0.934	0.989	1.078	1.102	1.124
TGF-β1+AKF-PD	C	0.533	0.551	0.543	0.642	0.669	0.682	0.813	0.785	0.806	0.925	0.945	0.931
oe Smad2	D	0.532	0.541	0.539	0.738	0.717	0.721	0.877	0.889	0.855	0.979	0.965	0.996
oe Smad2+AKF-PD	E	0.531	0.523	0.542	0.699	0.679	0.663	0.801	0.786	0.762	0.907	0.885	0.902
oe Smad3	F	0.522	0.545	0.535	0.725	0.719	0.769	0.895	0.901	0.876	1.089	0.982	0.976
oe Smad3+AKF-PD	G	0.531	0.538	0.551	0.708	0.669	0.697	0.809	0.768	0.784	0.887	0.864	0.852
	H
	Cell viability at 48h（%）
	CCK-8
	control	TGF-β1	TGF-β1+AKF-PD	oe Smad2	oe Smad2+AKF-PD	oe Smad3	oe Smad3+AKF-PD
	0.746	0.928	0.813	0.877	0.801	0.895	0.809
	0.754	0.934	0.785	0.889	0.786	0.901	0.768
	0.727	0.989	0.806	0.855	0.762	0.876	0.784
	0.742333
	date:mean control
	control	TGF-β1	TGF-β1+AKF-PD	oe Smad2	oe Smad2+AKF-PD	oe Smad3	oe Smad3+AKF-PD
	100.494	125.011	109.52	118.141	107.903	120.566	108.981
	101.572	125.819	105.748	119.758	105.882	121.374	103.458
	97.9344	133.229	108.577	115.177	102.649	118.006	105.613
	Tukey's multiple comparisons test	Mean Diff.	95.00% CI of diff.	Below threshold?	Summary	Adjusted P Value
	control vs. TGF-β1	-28.02	-35.55 to -20.49	Yes	****	<0.0001	A-B
	control vs. TGF-β1+AKF-PD	-7.948	-15.48 to -0.4141	Yes	*	0.0357	A-C
	control vs. oe Smad2	-17.69	-25.23 to -10.16	Yes	****	<0.0001	A-D
	control vs. oe Smad2+AKF-PD	-5.478	-13.01 to 2.056	No	ns	0.2365	A-E
	control vs. oe Smad3	-19.98	-27.52 to -12.45	Yes	****	<0.0001	A-F
	control vs. oe Smad3+AKF-PD	-6.017	-13.55 to 1.517	No	ns	0.1617	A-G
	TGF-β1 vs. TGF-β1+AKF-PD	20.07	12.54 to 27.61	Yes	****	<0.0001	B-C
	TGF-β1 vs. oe Smad2	10.33	2.794 to 17.86	Yes	**	0.005	B-D
	TGF-β1 vs. oe Smad2+AKF-PD	22.54	15.01 to 30.08	Yes	****	<0.0001	B-E
	TGF-β1 vs. oe Smad3	8.038	0.5040 to 15.57	Yes	*	0.0332	B-F
	TGF-β1 vs. oe Smad3+AKF-PD	22	14.47 to 29.54	Yes	****	<0.0001	B-G
	TGF-β1+AKF-PD vs. oe Smad2	-9.744	-17.28 to -2.210	Yes	**	0.0081	C-D
	TGF-β1+AKF-PD vs. oe Smad2+AKF-PD	2.47	-5.064 to 10.00	No	ns	0.9117	C-E
	TGF-β1+AKF-PD vs. oe Smad3	-12.03	-19.57 to -4.500	Yes	**	0.0013	C-F
	TGF-β1+AKF-PD vs. oe Smad3+AKF-PD	1.931	-5.603 to 9.465	No	ns	0.9707	C-G
	oe Smad2 vs. oe Smad2+AKF-PD	12.21	4.680 to 19.75	Yes	**	0.0011	D-E
	oe Smad2 vs. oe Smad3	-2.29	-9.824 to 5.244	No	ns	0.936	D-F
	oe Smad2 vs. oe Smad3+AKF-PD	11.67	4.141 to 19.21	Yes	**	0.0017	D-G
	oe Smad2+AKF-PD vs. oe Smad3	-14.5	-22.04 to -6.970	Yes	***	0.0002	E-F
	oe Smad2+AKF-PD vs. oe Smad3+AKF-PD	-0.5388	-8.073 to 6.995	No	ns	>0.9999	E-G
	oe Smad3 vs. oe Smad3+AKF-PD	13.96	6.431 to 21.50	Yes	***	0.0003	F-G
	Cell viability at 72h（%）
	CCK-8
	vector	TGF-β1	TGF-β1+AKF-PD	oe Smad2	oe Smad2+AKF-PD	oe Smad3	oe Smad3+AKF-PD
	0.815	1.078	0.925	0.979	0.907	1.089	0.887
	0.803	1.102	0.945	0.965	0.885	0.982	0.864
	0.784	1.124	0.931	0.996	0.902	0.976	0.852
	0.800667
	date:mean control
	101.79	134.638	115.529	122.273	113.281	136.012	110.783
	100.291	137.635	118.027	120.525	110.533	122.648	107.91
	97.9184	140.383	116.278	124.396	112.656	121.898	106.411
	Tukey's multiple comparisons test	Mean Diff.	95.00% CI of diff.	Below threshold?	Summary	Adjusted P Value
	control vs. TGF-β1	-37.55	-47.41 to -27.69	Yes	****	<0.0001	A-B
	control vs. TGF-β1+AKF-PD	-16.61	-26.47 to -6.752	Yes	***	0.0008	A-C
	control vs. oe Smad2	-22.4	-32.26 to -12.54	Yes	****	<0.0001	A-D
	control vs. oe Smad2+AKF-PD	-12.16	-22.02 to -2.297	Yes	*	0.0118	A-E
	control vs. oe Smad3	-26.85	-36.71 to -16.99	Yes	****	<0.0001	A-F
	control vs. oe Smad3+AKF-PD	-8.368	-18.23 to 1.491	No	ns	0.1222	A-G
	TGF-β1 vs. TGF-β1+AKF-PD	20.94	11.08 to 30.80	Yes	****	<0.0001	B-C
	TGF-β1 vs. oe Smad2	15.15	5.295 to 25.01	Yes	**	0.0018	B-D
	TGF-β1 vs. oe Smad2+AKF-PD	25.4	15.54 to 35.25	Yes	****	<0.0001	B-E
	TGF-β1 vs. oe Smad3	10.7	0.8403 to 20.56	Yes	*	0.0296	B-F
	TGF-β1 vs. oe Smad3+AKF-PD	29.18	19.32 to 39.04	Yes	****	<0.0001	B-G
	TGF-β1+AKF-PD vs. oe Smad2	-5.787	-15.65 to 4.072	No	ns	0.453	C-D
	TGF-β1+AKF-PD vs. oe Smad2+AKF-PD	4.455	-5.405 to 14.31	No	ns	0.7171	C-E
	TGF-β1+AKF-PD vs. oe Smad3	-10.24	-20.10 to -0.3824	Yes	*	0.0395	C-F
	TGF-β1+AKF-PD vs. oe Smad3+AKF-PD	8.243	-1.616 to 18.10	No	ns	0.1313	C-G
	oe Smad2 vs. oe Smad2+AKF-PD	10.24	0.3824 to 20.10	Yes	*	0.0395	D-E
	oe Smad2 vs. oe Smad3	-4.455	-14.31 to 5.404	No	ns	0.7171	D-F
	oe Smad2 vs. oe Smad3+AKF-PD	14.03	4.171 to 23.89	Yes	**	0.0037	D-G
	oe Smad2+AKF-PD vs. oe Smad3	-14.7	-24.56 to -4.837	Yes	**	0.0024	E-F
	oe Smad2+AKF-PD vs. oe Smad3+AKF-PD	3.789	-6.071 to 13.65	No	ns	0.8357	E-G
	oe Smad3 vs. oe Smad3+AKF-PD	18.48	8.625 to 28.34	Yes	***	0.0003	F-G
