# Supplementary material for: Fluorofenidone alleviates liver fibrosis by inhibiting hepatic stellate cell autophagy via the TGF-β1/Smad pathway: implications for liver cancer
Source: PeerJ. 2023 Sep 28;11:e16060. doi: 10.7717/peerj.16060 (PMC10542821; doi:10.7717/peerj.16060)
Supplement: Supplemental Information 4 [file peerj-11-16060-s004.zip › Fig4/Fig4A/Cell viability at 48h∩╝ê%∩╝ë.txt]

control	TGF-β1	TGF-β1+AKF-PD	oe Smad2	oe Smad2+AKF-PD	oe Smad3	oe Smad3+AKF-PD
100.49393800	125.0112	109.519533	118.1410	107.9030	120.5658	108.980692
101.57162100	125.8195	105.747643	119.7575	105.8824	121.3740	103.457566
97.93444095	133.2286	108.576560	115.1774	102.6493	118.0063	105.612932
