# Supplementary material for: Fluorofenidone alleviates liver fibrosis by inhibiting hepatic stellate cell autophagy via the TGF-β1/Smad pathway: implications for liver cancer
Source: PeerJ. 2023 Sep 28;11:e16060. doi: 10.7717/peerj.16060 (PMC10542821; doi:10.7717/peerj.16060)
Supplement: Supplemental Information 4 [file peerj-11-16060-s004.zip › Fig4/Fig4A/Ordinary one-way ANOVA of Cell viability at 72h∩╝ê%∩╝ë.txt]

Number of families	1
Number of comparisons per family	21
Alpha	0.05
Tukey's multiple comparisons test	Mean Diff.	95.00% CI of diff.	Below threshold?	Summary	Adjusted P Value
control vs. TGF-β1	-37.55	-47.41 to -27.69	Yes	****	<0.0001	A-B
control vs. TGF-β1+AKF-PD	-16.61	-26.47 to -6.752	Yes	***	0.0008	A-C
control vs. oe Smad2	-22.40	-32.26 to -12.54	Yes	****	<0.0001	A-D
control vs. oe Smad2+AKF-PD	-12.16	-22.02 to -2.297	Yes	*	0.0118	A-E
control vs. oe Smad3	-26.85	-36.71 to -16.99	Yes	****	<0.0001	A-F
control vs. oe Smad3+AKF-PD	-8.368	-18.23 to 1.491	No	ns	0.1222	A-G
TGF-β1 vs. TGF-β1+AKF-PD	20.94	11.08 to 30.80	Yes	****	<0.0001	B-C
TGF-β1 vs. oe Smad2	15.15	5.295 to 25.01	Yes	**	0.0018	B-D
TGF-β1 vs. oe Smad2+AKF-PD	25.40	15.54 to 35.25	Yes	****	<0.0001	B-E
TGF-β1 vs. oe Smad3	10.70	0.8403 to 20.56	Yes	*	0.0296	B-F
TGF-β1 vs. oe Smad3+AKF-PD	29.18	19.32 to 39.04	Yes	****	<0.0001	B-G
TGF-β1+AKF-PD vs. oe Smad2	-5.787	-15.65 to 4.072	No	ns	0.4530	C-D
TGF-β1+AKF-PD vs. oe Smad2+AKF-PD	4.455	-5.405 to 14.31	No	ns	0.7171	C-E
TGF-β1+AKF-PD vs. oe Smad3	-10.24	-20.10 to -0.3824	Yes	*	0.0395	C-F
TGF-β1+AKF-PD vs. oe Smad3+AKF-PD	8.243	-1.616 to 18.10	No	ns	0.1313	C-G
oe Smad2 vs. oe Smad2+AKF-PD	10.24	0.3824 to 20.10	Yes	*	0.0395	D-E
oe Smad2 vs. oe Smad3	-4.455	-14.31 to 5.404	No	ns	0.7171	D-F
oe Smad2 vs. oe Smad3+AKF-PD	14.03	4.171 to 23.89	Yes	**	0.0037	D-G
oe Smad2+AKF-PD vs. oe Smad3	-14.70	-24.56 to -4.837	Yes	**	0.0024	E-F
oe Smad2+AKF-PD vs. oe Smad3+AKF-PD	3.789	-6.071 to 13.65	No	ns	0.8357	E-G
oe Smad3 vs. oe Smad3+AKF-PD	18.48	8.625 to 28.34	Yes	***	0.0003	F-G
Test details	Mean 1	Mean 2	Mean Diff.	SE of diff.	n1	n2	q	DF
control vs. TGF-β1	100.0	137.6	-37.55	2.887	3	3	18.39	14
control vs. TGF-β1+AKF-PD	100.0	116.6	-16.61	2.887	3	3	8.136	14
control vs. oe Smad2	100.0	122.4	-22.40	2.887	3	3	10.97	14
control vs. oe Smad2+AKF-PD	100.0	112.2	-12.16	2.887	3	3	5.954	14
control vs. oe Smad3	100.0	126.9	-26.85	2.887	3	3	13.15	14
control vs. oe Smad3+AKF-PD	100.0	108.4	-8.368	2.887	3	3	4.099	14
TGF-β1 vs. TGF-β1+AKF-PD	137.6	116.6	20.94	2.887	3	3	10.26	14
TGF-β1 vs. oe Smad2	137.6	122.4	15.15	2.887	3	3	7.422	14
TGF-β1 vs. oe Smad2+AKF-PD	137.6	112.2	25.40	2.887	3	3	12.44	14
TGF-β1 vs. oe Smad3	137.6	126.9	10.70	2.887	3	3	5.241	14
TGF-β1 vs. oe Smad3+AKF-PD	137.6	108.4	29.18	2.887	3	3	14.29	14
TGF-β1+AKF-PD vs. oe Smad2	116.6	122.4	-5.787	2.887	3	3	2.834	14
TGF-β1+AKF-PD vs. oe Smad2+AKF-PD	116.6	112.2	4.455	2.887	3	3	2.182	14
TGF-β1+AKF-PD vs. oe Smad3	116.6	126.9	-10.24	2.887	3	3	5.016	14
TGF-β1+AKF-PD vs. oe Smad3+AKF-PD	116.6	108.4	8.243	2.887	3	3	4.037	14
oe Smad2 vs. oe Smad2+AKF-PD	122.4	112.2	10.24	2.887	3	3	5.016	14
oe Smad2 vs. oe Smad3	122.4	126.9	-4.455	2.887	3	3	2.182	14
oe Smad2 vs. oe Smad3+AKF-PD	122.4	108.4	14.03	2.887	3	3	6.872	14
oe Smad2+AKF-PD vs. oe Smad3	112.2	126.9	-14.70	2.887	3	3	7.198	14
oe Smad2+AKF-PD vs. oe Smad3+AKF-PD	112.2	108.4	3.789	2.887	3	3	1.856	14
oe Smad3 vs. oe Smad3+AKF-PD	126.9	108.4	18.48	2.887	3	3	9.054	14
