# Supplementary material for: Fluorofenidone alleviates liver fibrosis by inhibiting hepatic stellate cell autophagy via the TGF-β1/Smad pathway: implications for liver cancer
Source: PeerJ. 2023 Sep 28;11:e16060. doi: 10.7717/peerj.16060 (PMC10542821; doi:10.7717/peerj.16060)
Supplement: Supplemental Information 4 [file peerj-11-16060-s004.zip › Fig4/Fig4D/Ordinary one-way ANOVA of Relative band density_GAPDH∩╝ë.txt]

Number of families	1
Number of comparisons per family	21
Alpha	0.05
Tukey's multiple comparisons test	Mean Diff.	95.00% CI of diff.	Below threshold?	Summary	Adjusted P Value
control vs. TGF-β1	-2.270	-3.214 to -1.327	Yes	****	<0.0001	A-B
control vs. TGF-β1+AKF-PD	-0.5362	-1.480 to 0.4075	No	ns	0.4882	A-C
control vs. oe Smad2	-1.893	-2.837 to -0.9494	Yes	***	0.0001	A-D
control vs. oe Smad2+AKF-PD	-0.4055	-1.349 to 0.5381	No	ns	0.7585	A-E
control vs. oe Smad3	-1.980	-2.923 to -1.036	Yes	****	<0.0001	A-F
control vs. oe Smad3+AKF-PD	-0.9920	-1.936 to -0.04838	Yes	*	0.0365	A-G
TGF-β1 vs. TGF-β1+AKF-PD	1.734	0.7907 to 2.678	Yes	***	0.0003	B-C
TGF-β1 vs. oe Smad2	0.3774	-0.5662 to 1.321	No	ns	0.8104	B-D
TGF-β1 vs. oe Smad2+AKF-PD	1.865	0.9214 to 2.809	Yes	***	0.0001	B-E
TGF-β1 vs. oe Smad3	0.2909	-0.6527 to 1.234	No	ns	0.9320	B-F
TGF-β1 vs. oe Smad3+AKF-PD	1.278	0.3348 to 2.222	Yes	**	0.0056	B-G
TGF-β1+AKF-PD vs. oe Smad2	-1.357	-2.300 to -0.4133	Yes	**	0.0033	C-D
TGF-β1+AKF-PD vs. oe Smad2+AKF-PD	0.1307	-0.8129 to 1.074	No	ns	0.9989	C-E
TGF-β1+AKF-PD vs. oe Smad3	-1.443	-2.387 to -0.4998	Yes	**	0.0019	C-F
TGF-β1+AKF-PD vs. oe Smad3+AKF-PD	-0.4558	-1.399 to 0.4878	No	ns	0.6562	C-G
oe Smad2 vs. oe Smad2+AKF-PD	1.488	0.5439 to 2.431	Yes	**	0.0014	D-E
oe Smad2 vs. oe Smad3	-0.08652	-1.030 to 0.8571	No	ns	0.9999	D-F
oe Smad2 vs. oe Smad3+AKF-PD	0.9010	-0.04258 to 1.845	No	ns	0.0657	D-G
oe Smad2+AKF-PD vs. oe Smad3	-1.574	-2.518 to -0.6305	Yes	***	0.0008	E-F
oe Smad2+AKF-PD vs. oe Smad3+AKF-PD	-0.5865	-1.530 to 0.3571	No	ns	0.3913	E-G
oe Smad3 vs. oe Smad3+AKF-PD	0.9876	0.04394 to 1.931	Yes	*	0.0376	F-G
Test details	Mean 1	Mean 2	Mean Diff.	SE of diff.	n1	n2	q	DF
control vs. TGF-β1	1.000	3.270	-2.270	0.2763	3	3	11.62	14
control vs. TGF-β1+AKF-PD	1.000	1.536	-0.5362	0.2763	3	3	2.744	14
control vs. oe Smad2	1.000	2.893	-1.893	0.2763	3	3	9.688	14
control vs. oe Smad2+AKF-PD	1.000	1.405	-0.4055	0.2763	3	3	2.075	14
control vs. oe Smad3	1.000	2.980	-1.980	0.2763	3	3	10.13	14
control vs. oe Smad3+AKF-PD	1.000	1.992	-0.9920	0.2763	3	3	5.077	14
TGF-β1 vs. TGF-β1+AKF-PD	3.270	1.536	1.734	0.2763	3	3	8.875	14
TGF-β1 vs. oe Smad2	3.270	2.893	0.3774	0.2763	3	3	1.931	14
TGF-β1 vs. oe Smad2+AKF-PD	3.270	1.405	1.865	0.2763	3	3	9.544	14
TGF-β1 vs. oe Smad3	3.270	2.980	0.2909	0.2763	3	3	1.489	14
TGF-β1 vs. oe Smad3+AKF-PD	3.270	1.992	1.278	0.2763	3	3	6.542	14
TGF-β1+AKF-PD vs. oe Smad2	1.536	2.893	-1.357	0.2763	3	3	6.944	14
TGF-β1+AKF-PD vs. oe Smad2+AKF-PD	1.536	1.405	0.1307	0.2763	3	3	0.6688	14
TGF-β1+AKF-PD vs. oe Smad3	1.536	2.980	-1.443	0.2763	3	3	7.387	14
TGF-β1+AKF-PD vs. oe Smad3+AKF-PD	1.536	1.992	-0.4558	0.2763	3	3	2.333	14
oe Smad2 vs. oe Smad2+AKF-PD	2.893	1.405	1.488	0.2763	3	3	7.613	14
oe Smad2 vs. oe Smad3	2.893	2.980	-0.08652	0.2763	3	3	0.4428	14
oe Smad2 vs. oe Smad3+AKF-PD	2.893	1.992	0.9010	0.2763	3	3	4.611	14
oe Smad2+AKF-PD vs. oe Smad3	1.405	2.980	-1.574	0.2763	3	3	8.055	14
oe Smad2+AKF-PD vs. oe Smad3+AKF-PD	1.405	1.992	-0.5865	0.2763	3	3	3.002	14
oe Smad3 vs. oe Smad3+AKF-PD	2.980	1.992	0.9876	0.2763	3	3	5.054	14
