# Supplementary material for: Fluorofenidone alleviates liver fibrosis by inhibiting hepatic stellate cell autophagy via the TGF-β1/Smad pathway: implications for liver cancer
Source: PeerJ. 2023 Sep 28;11:e16060. doi: 10.7717/peerj.16060 (PMC10542821; doi:10.7717/peerj.16060)
Supplement: Supplemental Information 4 [file peerj-11-16060-s004.zip › Fig4/Fig4D/Ordinary one-way ANOVA of Relative band density(Beclin-1_╬▓-actin∩╝ë.txt]

Number of families	1
Number of comparisons per family	21
Alpha	0.05
Tukey's multiple comparisons test	Mean Diff.	95.00% CI of diff.	Below threshold?	Summary	Adjusted P Value
vector vs. TGF-β1	-0.4919	-0.7699 to -0.2139	Yes	***	0.0005	A-B
vector vs. TGF-β1+AKF-PD	-0.06452	-0.3425 to 0.2135	No	ns	0.9820	A-C
vector vs. oe Smad2	-0.3762	-0.6543 to -0.09820	Yes	**	0.0056	A-D
vector vs. oe Smad2+AKF-PD	0.1196	-0.1585 to 0.3976	No	ns	0.7578	A-E
vector vs. oe Smad3	-0.3213	-0.5994 to -0.04330	Yes	*	0.0191	A-F
vector vs. oe Smad3+AKF-PD	0.1021	-0.1759 to 0.3801	No	ns	0.8613	A-G
TGF-β1 vs. TGF-β1+AKF-PD	0.4274	0.1493 to 0.7054	Yes	**	0.0018	B-C
TGF-β1 vs. oe Smad2	0.1157	-0.1624 to 0.3937	No	ns	0.7829	B-D
TGF-β1 vs. oe Smad2+AKF-PD	0.6115	0.3334 to 0.8895	Yes	****	<0.0001	B-E
TGF-β1 vs. oe Smad3	0.1706	-0.1075 to 0.4486	No	ns	0.4053	B-F
TGF-β1 vs. oe Smad3+AKF-PD	0.5940	0.3160 to 0.8720	Yes	****	<0.0001	B-G
TGF-β1+AKF-PD vs. oe Smad2	-0.3117	-0.5897 to -0.03368	Yes	*	0.0237	C-D
TGF-β1+AKF-PD vs. oe Smad2+AKF-PD	0.1841	-0.09394 to 0.4621	No	ns	0.3255	C-E
TGF-β1+AKF-PD vs. oe Smad3	-0.2568	-0.5348 to 0.02122	No	ns	0.0791	C-F
TGF-β1+AKF-PD vs. oe Smad3+AKF-PD	0.1666	-0.1114 to 0.4446	No	ns	0.4306	C-G
oe Smad2 vs. oe Smad2+AKF-PD	0.4958	0.2178 to 0.7738	Yes	***	0.0004	D-E
oe Smad2 vs. oe Smad3	0.05490	-0.2231 to 0.3329	No	ns	0.9921	D-F
oe Smad2 vs. oe Smad3+AKF-PD	0.4783	0.2003 to 0.7563	Yes	***	0.0006	D-G
oe Smad2+AKF-PD vs. oe Smad3	-0.4409	-0.7189 to -0.1629	Yes	**	0.0014	E-F
oe Smad2+AKF-PD vs. oe Smad3+AKF-PD	-0.01748	-0.2955 to 0.2605	No	ns	>0.9999	E-G
oe Smad3 vs. oe Smad3+AKF-PD	0.4234	0.1454 to 0.7014	Yes	**	0.0020	F-G
Test details	Mean 1	Mean 2	Mean Diff.	SE of diff.	n1	n2	q	DF
vector vs. TGF-β1	0.6505	1.142	-0.4919	0.08142	3	3	8.543	14
vector vs. TGF-β1+AKF-PD	0.6505	0.7150	-0.06452	0.08142	3	3	1.121	14
vector vs. oe Smad2	0.6505	1.027	-0.3762	0.08142	3	3	6.535	14
vector vs. oe Smad2+AKF-PD	0.6505	0.5309	0.1196	0.08142	3	3	2.077	14
vector vs. oe Smad3	0.6505	0.9718	-0.3213	0.08142	3	3	5.581	14
vector vs. oe Smad3+AKF-PD	0.6505	0.5484	0.1021	0.08142	3	3	1.773	14
TGF-β1 vs. TGF-β1+AKF-PD	1.142	0.7150	0.4274	0.08142	3	3	7.423	14
TGF-β1 vs. oe Smad2	1.142	1.027	0.1157	0.08142	3	3	2.009	14
TGF-β1 vs. oe Smad2+AKF-PD	1.142	0.5309	0.6115	0.08142	3	3	10.62	14
TGF-β1 vs. oe Smad3	1.142	0.9718	0.1706	0.08142	3	3	2.962	14
TGF-β1 vs. oe Smad3+AKF-PD	1.142	0.5484	0.5940	0.08142	3	3	10.32	14
TGF-β1+AKF-PD vs. oe Smad2	0.7150	1.027	-0.3117	0.08142	3	3	5.414	14
TGF-β1+AKF-PD vs. oe Smad2+AKF-PD	0.7150	0.5309	0.1841	0.08142	3	3	3.197	14
TGF-β1+AKF-PD vs. oe Smad3	0.7150	0.9718	-0.2568	0.08142	3	3	4.460	14
TGF-β1+AKF-PD vs. oe Smad3+AKF-PD	0.7150	0.5484	0.1666	0.08142	3	3	2.894	14
oe Smad2 vs. oe Smad2+AKF-PD	1.027	0.5309	0.4958	0.08142	3	3	8.611	14
oe Smad2 vs. oe Smad3	1.027	0.9718	0.05490	0.08142	3	3	0.9535	14
oe Smad2 vs. oe Smad3+AKF-PD	1.027	0.5484	0.4783	0.08142	3	3	8.308	14
oe Smad2+AKF-PD vs. oe Smad3	0.5309	0.9718	-0.4409	0.08142	3	3	7.658	14
oe Smad2+AKF-PD vs. oe Smad3+AKF-PD	0.5309	0.5484	-0.01748	0.08142	3	3	0.3037	14
oe Smad3 vs. oe Smad3+AKF-PD	0.9718	0.5484	0.4234	0.08142	3	3	7.354	14
