# Supplementary material for: Fluorofenidone alleviates liver fibrosis by inhibiting hepatic stellate cell autophagy via the TGF-β1/Smad pathway: implications for liver cancer
Source: PeerJ. 2023 Sep 28;11:e16060. doi: 10.7717/peerj.16060 (PMC10542821; doi:10.7717/peerj.16060)
Supplement: Supplemental Information 4 [file peerj-11-16060-s004.zip › Fig4/Fig4D/Relative band density∩╝êP62_GAPDH∩╝ë.txt]

control	TGF-β1	TGF-β1+AKF-PD	oe Smad2	oe Smad2+AKF-PD	oe Smad3	oe Smad3+AKF-PD
1.036899000	0.24684400	0.65588200	0.26913000	0.53972600	0.31317500	0.623675
0.932468000	0.26700000	0.75064200	0.39391700	0.69579900	0.46683200	0.800962
1.030633000	0.33058100	0.66208200	0.39480100	0.78414500	0.38596300	0.751958
