# Supplementary material for: Fluorofenidone alleviates liver fibrosis by inhibiting hepatic stellate cell autophagy via the TGF-β1/Smad pathway: implications for liver cancer
Source: PeerJ. 2023 Sep 28;11:e16060. doi: 10.7717/peerj.16060 (PMC10542821; doi:10.7717/peerj.16060)
Supplement: Supplemental Information 4 [file peerj-11-16060-s004.zip › Fig4/Fig4D/Relative band density(LC3-II:LC3-Γàá∩╝ë.txt]

control	TGF-β1	TGF-β1+AKF-PD	oe Smad2	oe Smad2+AKF-PD	oe Smad3	oe Smad3+AKF-PD
1.09642900	5.99263600	2.15831900	5.99418400	1.93251000	4.867116	1.345089
0.94116300	5.65296200	1.88534600	5.45513700	1.42567600	6.222977	1.452503
0.96240800	5.68777800	1.79445800	4.77638900	1.80501600	6.301165	1.520654
