# Supplementary material for: Fluorofenidone alleviates liver fibrosis by inhibiting hepatic stellate cell autophagy via the TGF-β1/Smad pathway: implications for liver cancer
Source: PeerJ. 2023 Sep 28;11:e16060. doi: 10.7717/peerj.16060 (PMC10542821; doi:10.7717/peerj.16060)
Supplement: Supplemental Information 4 [file peerj-11-16060-s004.zip › Fig4/Fig4D/Ordinary one-way ANOVA of Relative band density(LC3-II_╬▓-actin∩╝ë-1.txt]

Number of families	1
Number of comparisons per family	21
Alpha	0.05
Tukey's multiple comparisons test	Mean Diff.	95.00% CI of diff.	Below threshold?	Summary	Adjusted P Value
vector vs. TGF-β1	-10.75	-12.77 to -8.720	Yes	****	<0.0001	A-B
vector vs. TGF-β1+AKF-PD	-0.5952	-2.620 to 1.430	No	ns	0.9449	A-C
vector vs. oe Smad2	-4.267	-6.292 to -2.242	Yes	****	<0.0001	A-D
vector vs. oe Smad2+AKF-PD	-0.7575	-2.783 to 1.268	No	ns	0.8512	A-E
vector vs. oe Smad3	-5.347	-7.372 to -3.321	Yes	****	<0.0001	A-F
vector vs. oe Smad3+AKF-PD	-0.7249	-2.750 to 1.300	No	ns	0.8742	A-G
TGF-β1 vs. TGF-β1+AKF-PD	10.15	8.125 to 12.17	Yes	****	<0.0001	B-C
TGF-β1 vs. oe Smad2	6.478	4.453 to 8.503	Yes	****	<0.0001	B-D
TGF-β1 vs. oe Smad2+AKF-PD	9.988	7.962 to 12.01	Yes	****	<0.0001	B-E
TGF-β1 vs. oe Smad3	5.399	3.373 to 7.424	Yes	****	<0.0001	B-F
TGF-β1 vs. oe Smad3+AKF-PD	10.02	7.995 to 12.05	Yes	****	<0.0001	B-G
TGF-β1+AKF-PD vs. oe Smad2	-3.671	-5.697 to -1.646	Yes	***	0.0004	C-D
TGF-β1+AKF-PD vs. oe Smad2+AKF-PD	-0.1624	-2.187 to 1.863	No	ns	>0.9999	C-E
TGF-β1+AKF-PD vs. oe Smad3	-4.751	-6.776 to -2.726	Yes	****	<0.0001	C-F
TGF-β1+AKF-PD vs. oe Smad3+AKF-PD	-0.1297	-2.155 to 1.895	No	ns	>0.9999	C-G
oe Smad2 vs. oe Smad2+AKF-PD	3.509	1.484 to 5.534	Yes	***	0.0006	D-E
oe Smad2 vs. oe Smad3	-1.080	-3.105 to 0.9452	No	ns	0.5562	D-F
oe Smad2 vs. oe Smad3+AKF-PD	3.542	1.517 to 5.567	Yes	***	0.0005	D-G
oe Smad2+AKF-PD vs. oe Smad3	-4.589	-6.614 to -2.564	Yes	****	<0.0001	E-F
oe Smad2+AKF-PD vs. oe Smad3+AKF-PD	0.03263	-1.992 to 2.058	No	ns	>0.9999	E-G
oe Smad3 vs. oe Smad3+AKF-PD	4.622	2.597 to 6.647	Yes	****	<0.0001	F-G
Test details	Mean 1	Mean 2	Mean Diff.	SE of diff.	n1	n2	q	DF
vector vs. TGF-β1	0.9936	11.74	-10.75	0.5931	3	3	25.62	14
vector vs. TGF-β1+AKF-PD	0.9936	1.589	-0.5952	0.5931	3	3	1.419	14
vector vs. oe Smad2	0.9936	5.260	-4.267	0.5931	3	3	10.17	14
vector vs. oe Smad2+AKF-PD	0.9936	1.751	-0.7575	0.5931	3	3	1.806	14
vector vs. oe Smad3	0.9936	6.340	-5.347	0.5931	3	3	12.75	14
vector vs. oe Smad3+AKF-PD	0.9936	1.719	-0.7249	0.5931	3	3	1.729	14
TGF-β1 vs. TGF-β1+AKF-PD	11.74	1.589	10.15	0.5931	3	3	24.20	14
TGF-β1 vs. oe Smad2	11.74	5.260	6.478	0.5931	3	3	15.45	14
TGF-β1 vs. oe Smad2+AKF-PD	11.74	1.751	9.988	0.5931	3	3	23.82	14
TGF-β1 vs. oe Smad3	11.74	6.340	5.399	0.5931	3	3	12.87	14
TGF-β1 vs. oe Smad3+AKF-PD	11.74	1.719	10.02	0.5931	3	3	23.89	14
TGF-β1+AKF-PD vs. oe Smad2	1.589	5.260	-3.671	0.5931	3	3	8.755	14
TGF-β1+AKF-PD vs. oe Smad2+AKF-PD	1.589	1.751	-0.1624	0.5931	3	3	0.3872	14
TGF-β1+AKF-PD vs. oe Smad3	1.589	6.340	-4.751	0.5931	3	3	11.33	14
TGF-β1+AKF-PD vs. oe Smad3+AKF-PD	1.589	1.719	-0.1297	0.5931	3	3	0.3094	14
oe Smad2 vs. oe Smad2+AKF-PD	5.260	1.751	3.509	0.5931	3	3	8.368	14
oe Smad2 vs. oe Smad3	5.260	6.340	-1.080	0.5931	3	3	2.575	14
oe Smad2 vs. oe Smad3+AKF-PD	5.260	1.719	3.542	0.5931	3	3	8.446	14
oe Smad2+AKF-PD vs. oe Smad3	1.751	6.340	-4.589	0.5931	3	3	10.94	14
oe Smad2+AKF-PD vs. oe Smad3+AKF-PD	1.751	1.719	0.03263	0.5931	3	3	0.07781	14
oe Smad3 vs. oe Smad3+AKF-PD	6.340	1.719	4.622	0.5931	3	3	11.02	14
