# Supplementary material for: Fluorofenidone alleviates liver fibrosis by inhibiting hepatic stellate cell autophagy via the TGF-β1/Smad pathway: implications for liver cancer
Source: PeerJ. 2023 Sep 28;11:e16060. doi: 10.7717/peerj.16060 (PMC10542821; doi:10.7717/peerj.16060)
Supplement: Supplemental Information 4 [file peerj-11-16060-s004.zip › Fig4/Fig4D/Ordinary one-way ANOVA of Relative band density(LC3-II_LC3-Γàá∩╝ë.txt]

Number of families	1
Number of comparisons per family	21
Alpha	0.05
Tukey's multiple comparisons test	Mean Diff.	95.00% CI of diff.	Below threshold?	Summary	Adjusted P Value
control vs. TGF-β1	-4.778	-5.921 to -3.634	Yes	****	<0.0001	A-B
control vs. TGF-β1+AKF-PD	-0.9460	-2.090 to 0.1975	No	ns	0.1380	A-C
control vs. oe Smad2	-4.409	-5.552 to -3.265	Yes	****	<0.0001	A-D
control vs. oe Smad2+AKF-PD	-0.7211	-1.865 to 0.4225	No	ns	0.3761	A-E
control vs. oe Smad3	-4.797	-5.941 to -3.653	Yes	****	<0.0001	A-F
control vs. oe Smad3+AKF-PD	-0.4394	-1.583 to 0.7042	No	ns	0.8357	A-G
TGF-β1 vs. TGF-β1+AKF-PD	3.832	2.688 to 4.975	Yes	****	<0.0001	B-C
TGF-β1 vs. oe Smad2	0.3692	-0.7744 to 1.513	No	ns	0.9172	B-D
TGF-β1 vs. oe Smad2+AKF-PD	4.057	2.913 to 5.200	Yes	****	<0.0001	B-E
TGF-β1 vs. oe Smad3	-0.01929	-1.163 to 1.124	No	ns	>0.9999	B-F
TGF-β1 vs. oe Smad3+AKF-PD	4.338	3.195 to 5.482	Yes	****	<0.0001	B-G
TGF-β1+AKF-PD vs. oe Smad2	-3.463	-4.606 to -2.319	Yes	****	<0.0001	C-D
TGF-β1+AKF-PD vs. oe Smad2+AKF-PD	0.2250	-0.9186 to 1.369	No	ns	0.9923	C-E
TGF-β1+AKF-PD vs. oe Smad3	-3.851	-4.995 to -2.707	Yes	****	<0.0001	C-F
TGF-β1+AKF-PD vs. oe Smad3+AKF-PD	0.5066	-0.6370 to 1.650	No	ns	0.7338	C-G
oe Smad2 vs. oe Smad2+AKF-PD	3.688	2.544 to 4.831	Yes	****	<0.0001	D-E
oe Smad2 vs. oe Smad3	-0.3885	-1.532 to 0.7551	No	ns	0.8978	D-F
oe Smad2 vs. oe Smad3+AKF-PD	3.969	2.826 to 5.113	Yes	****	<0.0001	D-G
oe Smad2+AKF-PD vs. oe Smad3	-4.076	-5.220 to -2.932	Yes	****	<0.0001	E-F
oe Smad2+AKF-PD vs. oe Smad3+AKF-PD	0.2817	-0.8619 to 1.425	No	ns	0.9759	E-G
oe Smad3 vs. oe Smad3+AKF-PD	4.358	3.214 to 5.501	Yes	****	<0.0001	F-G
Test details	Mean 1	Mean 2	Mean Diff.	SE of diff.	n1	n2	q	DF
control vs. TGF-β1	1.000	5.778	-4.778	0.3349	3	3	20.17	14
control vs. TGF-β1+AKF-PD	1.000	1.946	-0.9460	0.3349	3	3	3.995	14
control vs. oe Smad2	1.000	5.409	-4.409	0.3349	3	3	18.62	14
control vs. oe Smad2+AKF-PD	1.000	1.721	-0.7211	0.3349	3	3	3.045	14
control vs. oe Smad3	1.000	5.797	-4.797	0.3349	3	3	20.26	14
control vs. oe Smad3+AKF-PD	1.000	1.439	-0.4394	0.3349	3	3	1.855	14
TGF-β1 vs. TGF-β1+AKF-PD	5.778	1.946	3.832	0.3349	3	3	16.18	14
TGF-β1 vs. oe Smad2	5.778	5.409	0.3692	0.3349	3	3	1.559	14
TGF-β1 vs. oe Smad2+AKF-PD	5.778	1.721	4.057	0.3349	3	3	17.13	14
TGF-β1 vs. oe Smad3	5.778	5.797	-0.01929	0.3349	3	3	0.08147	14
TGF-β1 vs. oe Smad3+AKF-PD	5.778	1.439	4.338	0.3349	3	3	18.32	14
TGF-β1+AKF-PD vs. oe Smad2	1.946	5.409	-3.463	0.3349	3	3	14.62	14
TGF-β1+AKF-PD vs. oe Smad2+AKF-PD	1.946	1.721	0.2250	0.3349	3	3	0.9500	14
TGF-β1+AKF-PD vs. oe Smad3	1.946	5.797	-3.851	0.3349	3	3	16.26	14
TGF-β1+AKF-PD vs. oe Smad3+AKF-PD	1.946	1.439	0.5066	0.3349	3	3	2.139	14
oe Smad2 vs. oe Smad2+AKF-PD	5.409	1.721	3.688	0.3349	3	3	15.57	14
oe Smad2 vs. oe Smad3	5.409	5.797	-0.3885	0.3349	3	3	1.641	14
oe Smad2 vs. oe Smad3+AKF-PD	5.409	1.439	3.969	0.3349	3	3	16.76	14
oe Smad2+AKF-PD vs. oe Smad3	1.721	5.797	-4.076	0.3349	3	3	17.21	14
oe Smad2+AKF-PD vs. oe Smad3+AKF-PD	1.721	1.439	0.2817	0.3349	3	3	1.189	14
oe Smad3 vs. oe Smad3+AKF-PD	5.797	1.439	4.358	0.3349	3	3	18.40	14
