# Supplementary material for: Fluorofenidone alleviates liver fibrosis by inhibiting hepatic stellate cell autophagy via the TGF-β1/Smad pathway: implications for liver cancer
Source: PeerJ. 2023 Sep 28;11:e16060. doi: 10.7717/peerj.16060 (PMC10542821; doi:10.7717/peerj.16060)
Supplement: Supplemental Information 4 [file peerj-11-16060-s004.zip › Fig4/Fig4D/Relative band density(LC3-II_╬▓-actin∩╝ë.txt]

vector	TGF-β1	TGF-β1+AKF-PD	oe Smad2	oe Smad2+AKF-PD	oe Smad3	oe Smad3+AKF-PD
1.00027726	11.8174692	1.59944403	5.29557799	1.76289556	6.382687	1.730045
1.12031053	13.2355655	1.79137732	5.93104735	1.97444303	7.148610	1.937651
0.86023844	10.1630235	1.37552187	4.55419707	1.51609018	5.489111	1.487839
