# Supplementary material for: Fluorofenidone alleviates liver fibrosis by inhibiting hepatic stellate cell autophagy via the TGF-β1/Smad pathway: implications for liver cancer
Source: PeerJ. 2023 Sep 28;11:e16060. doi: 10.7717/peerj.16060 (PMC10542821; doi:10.7717/peerj.16060)
Supplement: Supplemental Information 4 [file peerj-11-16060-s004.zip › Fig4/Fig4D/Ordinary one-way ANOVA of Relative band density∩╝êP62_GAPDH∩╝ë.txt]

Number of families	1
Number of comparisons per family	21
Alpha	0.05
Tukey's multiple comparisons test	Mean Diff.	95.00% CI of diff.	Below threshold?	Summary	Adjusted P Value
control vs. TGF-β1	0.7185	0.5000 to 0.9370	Yes	****	<0.0001	A-B
control vs. TGF-β1+AKF-PD	0.3105	0.09199 to 0.5289	Yes	**	0.0037	A-C
control vs. oe Smad2	0.6474	0.4289 to 0.8659	Yes	****	<0.0001	A-D
control vs. oe Smad2+AKF-PD	0.3268	0.1083 to 0.5453	Yes	**	0.0023	A-E
control vs. oe Smad3	0.6113	0.3929 to 0.8298	Yes	****	<0.0001	A-F
control vs. oe Smad3+AKF-PD	0.2745	0.05599 to 0.4929	Yes	*	0.0102	A-G
TGF-β1 vs. TGF-β1+AKF-PD	-0.4081	-0.6265 to -0.1896	Yes	***	0.0003	B-C
TGF-β1 vs. oe Smad2	-0.07114	-0.2896 to 0.1473	No	ns	0.9142	B-D
TGF-β1 vs. oe Smad2+AKF-PD	-0.3917	-0.6102 to -0.1733	Yes	***	0.0004	B-E
TGF-β1 vs. oe Smad3	-0.1072	-0.3257 to 0.1113	No	ns	0.6412	B-F
TGF-β1 vs. oe Smad3+AKF-PD	-0.4441	-0.6625 to -0.2256	Yes	***	0.0001	B-G
TGF-β1+AKF-PD vs. oe Smad2	0.3369	0.1184 to 0.5554	Yes	**	0.0018	C-D
TGF-β1+AKF-PD vs. oe Smad2+AKF-PD	0.01631	-0.2022 to 0.2348	No	ns	>0.9999	C-E
TGF-β1+AKF-PD vs. oe Smad3	0.3009	0.08240 to 0.5194	Yes	**	0.0048	C-F
TGF-β1+AKF-PD vs. oe Smad3+AKF-PD	-0.03600	-0.2545 to 0.1825	No	ns	0.9970	C-G
oe Smad2 vs. oe Smad2+AKF-PD	-0.3206	-0.5391 to -0.1021	Yes	**	0.0028	D-E
oe Smad2 vs. oe Smad3	-0.03604	-0.2545 to 0.1824	No	ns	0.9970	D-F
oe Smad2 vs. oe Smad3+AKF-PD	-0.3729	-0.5914 to -0.1544	Yes	***	0.0007	D-G
oe Smad2+AKF-PD vs. oe Smad3	0.2846	0.06609 to 0.5030	Yes	**	0.0077	E-F
oe Smad2+AKF-PD vs. oe Smad3+AKF-PD	-0.05231	-0.2708 to 0.1662	No	ns	0.9790	E-G
oe Smad3 vs. oe Smad3+AKF-PD	-0.3369	-0.5554 to -0.1184	Yes	**	0.0018	F-G
Test details	Mean 1	Mean 2	Mean Diff.	SE of diff.	n1	n2	q	DF
control vs. TGF-β1	1.000	0.2815	0.7185	0.06398	3	3	15.88	14
control vs. TGF-β1+AKF-PD	1.000	0.6895	0.3105	0.06398	3	3	6.862	14
control vs. oe Smad2	1.000	0.3526	0.6474	0.06398	3	3	14.31	14
control vs. oe Smad2+AKF-PD	1.000	0.6732	0.3268	0.06398	3	3	7.223	14
control vs. oe Smad3	1.000	0.3887	0.6113	0.06398	3	3	13.51	14
control vs. oe Smad3+AKF-PD	1.000	0.7255	0.2745	0.06398	3	3	6.067	14
TGF-β1 vs. TGF-β1+AKF-PD	0.2815	0.6895	-0.4081	0.06398	3	3	9.019	14
TGF-β1 vs. oe Smad2	0.2815	0.3526	-0.07114	0.06398	3	3	1.572	14
TGF-β1 vs. oe Smad2+AKF-PD	0.2815	0.6732	-0.3917	0.06398	3	3	8.659	14
TGF-β1 vs. oe Smad3	0.2815	0.3887	-0.1072	0.06398	3	3	2.369	14
TGF-β1 vs. oe Smad3+AKF-PD	0.2815	0.7255	-0.4441	0.06398	3	3	9.815	14
TGF-β1+AKF-PD vs. oe Smad2	0.6895	0.3526	0.3369	0.06398	3	3	7.447	14
TGF-β1+AKF-PD vs. oe Smad2+AKF-PD	0.6895	0.6732	0.01631	0.06398	3	3	0.3605	14
TGF-β1+AKF-PD vs. oe Smad3	0.6895	0.3887	0.3009	0.06398	3	3	6.650	14
TGF-β1+AKF-PD vs. oe Smad3+AKF-PD	0.6895	0.7255	-0.03600	0.06398	3	3	0.7956	14
oe Smad2 vs. oe Smad2+AKF-PD	0.3526	0.6732	-0.3206	0.06398	3	3	7.086	14
oe Smad2 vs. oe Smad3	0.3526	0.3887	-0.03604	0.06398	3	3	0.7966	14
oe Smad2 vs. oe Smad3+AKF-PD	0.3526	0.7255	-0.3729	0.06398	3	3	8.243	14
oe Smad2+AKF-PD vs. oe Smad3	0.6732	0.3887	0.2846	0.06398	3	3	6.290	14
oe Smad2+AKF-PD vs. oe Smad3+AKF-PD	0.6732	0.7255	-0.05231	0.06398	3	3	1.156	14
oe Smad3 vs. oe Smad3+AKF-PD	0.3887	0.7255	-0.3369	0.06398	3	3	7.446	14
