# Supplementary material for: Fluorofenidone alleviates liver fibrosis by inhibiting hepatic stellate cell autophagy via the TGF-β1/Smad pathway: implications for liver cancer
Source: PeerJ. 2023 Sep 28;11:e16060. doi: 10.7717/peerj.16060 (PMC10542821; doi:10.7717/peerj.16060)
Supplement: Supplemental Information 4 [file peerj-11-16060-s004.zip › Fig4/Fig4D/Relative band density_GAPDH∩╝ë.txt]

control	TGF-β1	TGF-β1+AKF-PD	oe Smad2	oe Smad2+AKF-PD	oe Smad3	oe Smad3+AKF-PD
1.05054800	3.17919000	1.72602600	2.52692500	1.72969200	2.545292	2.095576
1.12374700	3.45900700	1.84057000	2.77278300	1.50047200	2.918615	1.923020
0.82570400	3.17309500	1.04186400	3.37933600	0.98623100	3.474710	1.957371
