# Supplementary material for: Fluorofenidone alleviates liver fibrosis by inhibiting hepatic stellate cell autophagy via the TGF-β1/Smad pathway: implications for liver cancer
Source: PeerJ. 2023 Sep 28;11:e16060. doi: 10.7717/peerj.16060 (PMC10542821; doi:10.7717/peerj.16060)
Supplement: Supplemental Information 4 [file peerj-11-16060-s004.zip › Fig4/Fig4D/Relative band density(Beclin-1_╬▓-actin∩╝ë.txt]

vector	TGF-β1	TGF-β1+AKF-PD	oe Smad2	oe Smad2+AKF-PD	oe Smad3	oe Smad3+AKF-PD
0.65483791	1.15002917	0.71978984	1.03358919	0.53446483	0.911209	0.552066
0.73341846	1.28803267	0.80616462	1.15761989	0.59860061	1.020554	0.618314
0.56316060	0.98902508	0.61901926	0.88888670	0.45963976	0.983640	0.474777
