# Supplementary material for: Fluorofenidone alleviates liver fibrosis by inhibiting hepatic stellate cell autophagy via the TGF-β1/Smad pathway: implications for liver cancer
Source: PeerJ. 2023 Sep 28;11:e16060. doi: 10.7717/peerj.16060 (PMC10542821; doi:10.7717/peerj.16060)
Supplement: Supplemental Information 5 [file peerj-11-16060-s005.zip]

Archive with 4 entries (3 files):
- Fig5/
- __MACOSX/._Fig5
- Fig5/Fig5.tif
- __MACOSX/Fig5/._Fig5.tif
