# Supplementary material for: Fluorofenidone alleviates liver fibrosis by inhibiting hepatic stellate cell autophagy via the TGF-β1/Smad pathway: implications for liver cancer
Source: PeerJ. 2023 Sep 28;11:e16060. doi: 10.7717/peerj.16060 (PMC10542821; doi:10.7717/peerj.16060)
Supplement: Supplemental Information 6 [file peerj-11-16060-s006.zip]

Archive with 46 entries (45 files):
- R codes-R matrices/
- __MACOSX/._R codes-R matrices
- R codes-R matrices/1.6tidy_all_u_need.R
- __MACOSX/R codes-R matrices/._1.6tidy_all_u_need.R
- R codes-R matrices/AUTOPHAGY_TCGA.csv
- __MACOSX/R codes-R matrices/._AUTOPHAGY_TCGA.csv
- R codes-R matrices/.DS_Store
- __MACOSX/R codes-R matrices/._.DS_Store
- R codes-R matrices/2.3forestplot_uni_multi_SPP1_TCGA.R
- __MACOSX/R codes-R matrices/._2.3forestplot_uni_multi_SPP1_TCGA.R
- R codes-R matrices/all_u_need.csv
- __MACOSX/R codes-R matrices/._all_u_need.csv
- R codes-R matrices/all_u_need_SMAD2_SMAD3.csv
- __MACOSX/R codes-R matrices/._all_u_need_SMAD2_SMAD3.csv
- R codes-R matrices/1.2forestplot_AUTOPHAGY.R
- __MACOSX/R codes-R matrices/._1.2forestplot_AUTOPHAGY.R
- R codes-R matrices/1.5heatmap_SMAD_AUTOPHAGY_TCGA.R
- __MACOSX/R codes-R matrices/._1.5heatmap_SMAD_AUTOPHAGY_TCGA.R
- R codes-R matrices/Univar_result_AUTOPHAGY_final.csv
- __MACOSX/R codes-R matrices/._Univar_result_AUTOPHAGY_final.csv
- R codes-R matrices/Univar_result_AUTOPHAGY.csv
- __MACOSX/R codes-R matrices/._Univar_result_AUTOPHAGY.csv
- R codes-R matrices/2.0cor_score_TCGA.R
- __MACOSX/R codes-R matrices/._2.0cor_score_TCGA.R
- R codes-R matrices/2.1GSEA_score_KEGG.R
- __MACOSX/R codes-R matrices/._2.1GSEA_score_KEGG.R
- R codes-R matrices/KEGG_REGULATION_OF_AUTOPHAGY.v2023.1.Hs.gmt
- __MACOSX/R codes-R matrices/._KEGG_REGULATION_OF_AUTOPHAGY.v2023.1.Hs.gmt
- R codes-R matrices/2.2all_u_need_SMAD2_SMAD3.R
- __MACOSX/R codes-R matrices/._2.2all_u_need_SMAD2_SMAD3.R
- R codes-R matrices/1.7boxplot_2genes.R
- __MACOSX/R codes-R matrices/._1.7boxplot_2genes.R
- R codes-R matrices/1.3corrplot_AUTOPHAGY_TCGA_genes.R
- __MACOSX/R codes-R matrices/._1.3corrplot_AUTOPHAGY_TCGA_genes.R
- R codes-R matrices/surv_AUTOPHAGY_TCGA.csv
- __MACOSX/R codes-R matrices/._surv_AUTOPHAGY_TCGA.csv
- R codes-R matrices/1.9oncoPredict.R
- __MACOSX/R codes-R matrices/._1.9oncoPredict.R
- R codes-R matrices/1.8survplot_2genes.R
- __MACOSX/R codes-R matrices/._1.8survplot_2genes.R
- R codes-R matrices/1.1Univar_result_AUTOPHAGY.R
- __MACOSX/R codes-R matrices/._1.1Univar_result_AUTOPHAGY.R
- R codes-R matrices/1.4ssGSEA_AUTOPHAGY_TCGA.R
- __MACOSX/R codes-R matrices/._1.4ssGSEA_AUTOPHAGY_TCGA.R
- R codes-R matrices/clustergsea_result_KEGG_AUTOPHAGY.csv
- __MACOSX/R codes-R matrices/._clustergsea_result_KEGG_AUTOPHAGY.csv
