# Supplementary material for: Fluorofenidone alleviates liver fibrosis by inhibiting hepatic stellate cell autophagy via the TGF-β1/Smad pathway: implications for liver cancer
Source: PeerJ. 2023 Sep 28;11:e16060. doi: 10.7717/peerj.16060 (PMC10542821; doi:10.7717/peerj.16060)
Supplement: Supplemental Information 6 [file peerj-11-16060-s006.zip › R codes-R matrices/1.6tidy_all_u_need.R]

clin <- read.csv("LIHC_clinicalMatrix.csv")
score <- read.csv("surv_AUTOPHAGY_TCGA.csv")
df <- score %>% inner_join(clin)
write.csv(df, "all_u_need.csv", row.names = F)
