# Supplementary material for: Fluorofenidone alleviates liver fibrosis by inhibiting hepatic stellate cell autophagy via the TGF-β1/Smad pathway: implications for liver cancer
Source: PeerJ. 2023 Sep 28;11:e16060. doi: 10.7717/peerj.16060 (PMC10542821; doi:10.7717/peerj.16060)
Supplement: Supplemental Information 6 [file peerj-11-16060-s006.zip › R codes-R matrices/AUTOPHAGY_TCGA.csv]

sample	AUTOPHAGY
TCGA-2Y-A9GS-01	0.445054917713294
TCGA-2Y-A9GT-01	-0.264283509379562
TCGA-2Y-A9GU-01	0.0795767506577012
TCGA-2Y-A9GV-01	-0.233292780015325
TCGA-2Y-A9GW-01	-0.536174940484959
TCGA-2Y-A9GX-01	0.341281880016653
TCGA-2Y-A9GY-01	0.246810864929772
TCGA-2Y-A9GZ-01	0.0283374897333839
TCGA-2Y-A9H0-01	-0.38711623228057
TCGA-2Y-A9H1-01	-0.624941737886799
TCGA-2Y-A9H2-01	-0.103779950781628
TCGA-2Y-A9H3-01	-0.320827785491166
TCGA-2Y-A9H4-01	0.154758868284365
TCGA-2Y-A9H5-01	-0.0626168024562069
TCGA-2Y-A9H6-01	-0.015714393607195
TCGA-2Y-A9H7-01	-0.469316826003573
TCGA-2Y-A9H8-01	-0.578086906845258
TCGA-2Y-A9H9-01	0.184401983654736
TCGA-2Y-A9HA-01	0.518874435401935
TCGA-2Y-A9HB-01	0.36846381049361
TCGA-3K-AAZ8-01	0.0371909243706161
TCGA-4R-AA8I-01	0.249136050172214
TCGA-5C-A9VG-01	0.476001784742071
TCGA-5C-A9VH-01	-0.106910612507873
TCGA-5C-AAPD-01	-0.164254980714609
TCGA-5R-AA1C-01	0.762655788256576
TCGA-5R-AA1D-01	-0.301251620827816
TCGA-5R-AAAM-01	-0.0328641435262607
TCGA-BC-4072-01	0.676506488500531
TCGA-BC-4073-01	0.450463439665714
TCGA-BC-A10Q-01	0.50964979212772
TCGA-BC-A10R-01	-0.163456316437971
TCGA-BC-A10S-01	-0.687583991915813
TCGA-BC-A10T-01	0.284692062771333
TCGA-BC-A10U-01	0.0583675829958647
TCGA-BC-A10W-01	0.699934728525951
TCGA-BC-A10X-01	-0.164656659159834
TCGA-BC-A10Y-01	-0.12927217031058
TCGA-BC-A10Z-01	0.390163832696032
TCGA-BC-A110-01	-0.520577611749244
TCGA-BC-A112-01	0.12462511353311
TCGA-BC-A216-01	-0.798053449826101
TCGA-BC-A217-01	0.269765202264202
TCGA-BC-A3KF-01	-0.590575970305084
TCGA-BC-A3KG-01	0.341073272099281
TCGA-BC-A5W4-01	-0.24844157046126
TCGA-BC-A69H-01	-0.101037377398035
TCGA-BC-A69I-01	-0.46587722340313
TCGA-BC-A8YO-01	0.402757690893254
TCGA-BD-A2L6-01	-0.635513049469338
TCGA-BD-A3EP-01	0.196427447374226
TCGA-BD-A3ER-01	-0.634234870872398
TCGA-BW-A5NO-01	-0.231121150422774
TCGA-CC-5258-01	0.333575934508682
TCGA-CC-5259-01	-0.644418272730651
TCGA-CC-5260-01	0.460420857771565
TCGA-CC-5261-01	-0.219925246619536
TCGA-CC-5262-01	0.463513749469555
TCGA-CC-5263-01	0.383733485198095
TCGA-CC-5264-01	0.474089079782776
TCGA-CC-A123-01	-0.496335506687082
TCGA-CC-A1HT-01	0.687738697202649
TCGA-CC-A3M9-01	0.21375659636363
TCGA-CC-A3MA-01	-0.138193514231819
TCGA-CC-A3MB-01	0.298562591419372
TCGA-CC-A3MC-01	0.114848533406639
TCGA-CC-A5UC-01	-0.375802247940451
TCGA-CC-A5UD-01	0.564810374546945
TCGA-CC-A5UE-01	0.394522129608304
TCGA-CC-A7IE-01	-0.547623236187518
TCGA-CC-A7IF-01	-0.638622518581806
TCGA-CC-A7IG-01	0.00497166129948909
TCGA-CC-A7IH-01	0.0436076518702671
TCGA-CC-A7II-01	-0.272157220929471
TCGA-CC-A7IJ-01	0.726278920352234
TCGA-CC-A7IK-01	0.423257923709576
TCGA-CC-A7IL-01	0.322222763990907
TCGA-CC-A8HS-01	-0.352449177991774
TCGA-CC-A8HT-01	0.112745254287911
TCGA-CC-A8HU-01	0.213346689472425
TCGA-CC-A8HV-01	-0.048915797885424
TCGA-CC-A9FS-01	-0.413454258273399
TCGA-CC-A9FW-01	0.288842018767479
TCGA-DD-A113-01	-0.714073609450591
TCGA-DD-A114-01	0.308851154839641
TCGA-DD-A115-01	-0.587316303464854
TCGA-DD-A116-01	0.324607502345973
TCGA-DD-A118-01	0.281394505790632
TCGA-DD-A119-01	-0.221328986208844
TCGA-DD-A11A-01	0.105594238192327
TCGA-DD-A11B-01	0.302539432588047
TCGA-DD-A11C-01	-0.364774515418798
TCGA-DD-A11D-01	0.136963309015145
TCGA-DD-A1EA-01	0.429899017527763
TCGA-DD-A1EB-01	0.0129868511218495
TCGA-DD-A1EC-01	0.444734867110903
TCGA-DD-A1ED-01	-0.108342403316533
TCGA-DD-A1EE-01	0.52237964977538
TCGA-DD-A1EF-01	-0.0145569139531411
TCGA-DD-A1EG-01	0.0395121296217977
TCGA-DD-A1EH-01	0.353407130533063
TCGA-DD-A1EI-01	0.384833577973155
TCGA-DD-A1EJ-01	0.401621609063065
TCGA-DD-A1EK-01	-0.646210510887349
TCGA-DD-A1EL-01	0.688093569359034
TCGA-DD-A39V-01	0.103278755327497
TCGA-DD-A39W-01	0.602972398252873
TCGA-DD-A39X-01	-0.357503322554152
TCGA-DD-A39Y-01	0.22592764505116
TCGA-DD-A39Z-01	-0.50735790453453
TCGA-DD-A3A1-01	-0.440959500565521
TCGA-DD-A3A2-01	-0.414295479431896
TCGA-DD-A3A3-01	-0.707240390320137
TCGA-DD-A3A4-01	0.143397995103553
TCGA-DD-A3A5-01	0.0340171694920336
TCGA-DD-A3A6-01	-0.471188855830665
TCGA-DD-A3A7-01	-0.452683997916657
TCGA-DD-A3A8-01	-0.15071527000798
TCGA-DD-A3A9-01	0.217372099294604
TCGA-DD-A4NA-01	0.602917667453057
TCGA-DD-A4NB-01	0.535713279438942
TCGA-DD-A4ND-01	0.0768423671405586
TCGA-DD-A4NE-01	-0.218137191675873
TCGA-DD-A4NF-01	0.514488798867218
TCGA-DD-A4NG-01	-0.348399624072563
TCGA-DD-A4NH-01	0.15978714717901
TCGA-DD-A4NI-01	-0.116175224407251
TCGA-DD-A4NJ-01	0.226178923505338
TCGA-DD-A4NK-01	-0.224018738942581
TCGA-DD-A4NL-01	-0.375384957506425
TCGA-DD-A4NN-01	-0.224425067465049
TCGA-DD-A4NO-01	-0.159228607764635
TCGA-DD-A4NP-01	-0.134144602796858
TCGA-DD-A4NQ-01	0.22327558805959
TCGA-DD-A4NS-01	0.301224603066427
TCGA-DD-A4NV-01	0.219755519723061
TCGA-DD-A73A-01	-0.250500947804445
TCGA-DD-A73B-01	0.0965984137979688
TCGA-DD-A73C-01	0.292861000913868
TCGA-DD-A73D-01	0.355956983298778
TCGA-DD-A73E-01	0.21650216049908
TCGA-DD-A73F-01	-0.510970842718645
TCGA-DD-A73G-01	-0.303186715062521
TCGA-DD-AA3A-01	0.384031312024462
TCGA-DD-AAC8-01	0.286065570045877
TCGA-DD-AAC9-01	-0.536129986475505
TCGA-DD-AACA-02	0.41789170469712
TCGA-DD-AACA-01	0.556280972145956
TCGA-DD-AACB-01	0.109477443923833
TCGA-DD-AACC-01	-0.0699963341208897
TCGA-DD-AACE-01	-0.48634330647618
TCGA-DD-AACF-01	0.336735436584273
TCGA-DD-AACG-01	0.388237566904594
TCGA-DD-AACH-01	0.66673707266388
TCGA-DD-AACI-01	0.0414286280348481
TCGA-DD-AACJ-01	0.0729173007539561
TCGA-DD-AACK-01	-0.127616731330657
TCGA-DD-AACL-01	0.275257931745886
TCGA-DD-AACN-01	0.181636162385817
TCGA-DD-AACO-01	-0.627774885946488
TCGA-DD-AACP-01	-0.37782109768922
TCGA-DD-AACQ-01	-0.137610847463128
TCGA-DD-AACS-01	0.212563444565799
TCGA-DD-AACT-01	-0.76761438897296
TCGA-DD-AACU-01	0.309313942663009
TCGA-DD-AACV-01	0.225672363496011
TCGA-DD-AACW-01	0.0470180641220264
TCGA-DD-AACX-01	0.023625690458621
TCGA-DD-AACY-01	-0.387603016819687
TCGA-DD-AACZ-01	0.768034819804896
TCGA-DD-AAD0-01	0.0847307627548186
TCGA-DD-AAD1-01	0.30353842482844
TCGA-DD-AAD2-01	0.23220604432359
TCGA-DD-AAD3-01	0.262744124877119
TCGA-DD-AAD5-01	-0.370317006613063
TCGA-DD-AAD6-01	-0.450043690852009
TCGA-DD-AAD8-01	-0.50675896756042
TCGA-DD-AADA-01	-0.701671370239825
TCGA-DD-AADB-01	0.0366397926038576
TCGA-DD-AADC-01	-0.200146120628146
TCGA-DD-AADD-01	0.612444551442692
TCGA-DD-AADF-01	-0.488539523597508
TCGA-DD-AADG-01	0.43056125536637
TCGA-DD-AADI-01	-0.119054639957476
TCGA-DD-AADJ-01	-0.0577932170448703
TCGA-DD-AADK-01	-0.679321280578346
TCGA-DD-AADL-01	0.155741181430473
TCGA-DD-AADM-01	-0.142423464897884
TCGA-DD-AADN-01	-0.419460734433833
TCGA-DD-AADO-01	-0.589213375197949
TCGA-DD-AADP-01	-0.412498978597876
TCGA-DD-AADQ-01	-0.261902738052426
TCGA-DD-AADR-01	-0.403706189415227
TCGA-DD-AADS-01	-0.476387980895147
TCGA-DD-AADU-01	-0.0156589450548639
TCGA-DD-AADV-01	0.0621749858543555
TCGA-DD-AADW-01	-0.150035350054494
TCGA-DD-AADY-01	0.301319515895081
TCGA-DD-AAE0-01	-0.252353088841682
TCGA-DD-AAE1-01	-0.551937177410782
TCGA-DD-AAE2-01	-0.21644843973839
TCGA-DD-AAE3-01	0.142251352676476
TCGA-DD-AAE4-01	-0.0771158813965025
TCGA-DD-AAE6-01	-0.421962846264346
TCGA-DD-AAE7-01	-0.323020966500016
TCGA-DD-AAE9-01	-0.318712311154467
TCGA-DD-AAEA-01	-0.431552214125151
TCGA-DD-AAEB-01	-0.622643546281191
TCGA-DD-AAED-01	-0.254400877551292
TCGA-DD-AAEE-01	0.24930400841513
TCGA-DD-AAEG-01	-0.379769003959885
TCGA-DD-AAEH-01	-0.554836124428166
TCGA-DD-AAEI-01	-0.415070787563753
TCGA-DD-AAEK-01	0.455245890718627
TCGA-DD-AAVP-01	-0.21031819482555
TCGA-DD-AAVQ-01	-0.263855631978406
TCGA-DD-AAVR-01	0.363795380290232
TCGA-DD-AAVS-01	0.257317901218473
TCGA-DD-AAVU-01	-0.122834933770539
TCGA-DD-AAVV-01	-0.0289098462288472
TCGA-DD-AAVW-01	-0.356884754912512
TCGA-DD-AAVX-01	-0.428730021751513
TCGA-DD-AAVY-01	0.222298168454785
TCGA-DD-AAVZ-01	0.362084399860348
TCGA-DD-AAW0-01	0.337275693486837
TCGA-DD-AAW1-01	0.124455869981329
TCGA-DD-AAW2-01	-0.341969740218053
TCGA-DD-AAW3-01	-0.28903782243868
TCGA-ED-A459-01	-0.169904548137946
TCGA-ED-A4XI-01	-0.186799534332199
TCGA-ED-A5KG-01	0.167697329700111
TCGA-ED-A627-01	0.0729248674238815
TCGA-ED-A66X-01	-0.375459868720522
TCGA-ED-A66Y-01	-0.277161329291658
TCGA-ED-A7PX-01	0.371466369887886
TCGA-ED-A7PY-01	0.0301946002321474
TCGA-ED-A7PZ-01	0.218237527967727
TCGA-ED-A7XO-01	-0.47961950876097
TCGA-ED-A7XP-01	0.157394566203942
TCGA-ED-A82E-01	0.444142509812982
TCGA-ED-A8O5-01	-0.28722449298885
TCGA-ED-A8O6-01	-0.631293387555977
TCGA-ED-A97K-01	0.534667720468804
TCGA-EP-A12J-01	-0.0264029782782866
TCGA-EP-A26S-01	0.0124271740032058
TCGA-EP-A2KA-01	-0.493165489511944
TCGA-EP-A2KB-01	0.00958912099756754
TCGA-EP-A2KC-01	0.212311761024488
TCGA-EP-A3JL-01	-0.676374257733547
TCGA-EP-A3RK-01	0.179578940474275
TCGA-ES-A2HS-01	-0.620936014799885
TCGA-ES-A2HT-01	-0.445111326961722
TCGA-FV-A23B-01	-0.122997115327457
TCGA-FV-A2QQ-01	0.0182910245300678
TCGA-FV-A2QR-01	-0.42302022004661
TCGA-FV-A3I0-01	-0.401958332083495
TCGA-FV-A3I1-01	0.594501982820752
TCGA-FV-A3R2-01	0.216753990537929
TCGA-FV-A3R3-01	0.141476662171387
TCGA-FV-A495-01	-0.245705233305144
TCGA-FV-A496-01	-0.456126160545027
TCGA-FV-A4ZP-01	-0.387485593155362
TCGA-FV-A4ZQ-01	0.384691448776799
TCGA-G3-A25S-01	0.206051074345564
TCGA-G3-A25T-01	0.482230259863842
TCGA-G3-A25U-01	0.269600300557342
TCGA-G3-A25V-01	-0.415055033532993
TCGA-G3-A25X-01	0.0354919273526454
TCGA-G3-A25Y-01	0.590389310034883
TCGA-G3-A25Z-01	-0.0721299626658496
TCGA-G3-A3CG-01	-0.0514333914616475
TCGA-G3-A3CH-01	-0.37244260530745
TCGA-G3-A3CI-01	-0.413591633766491
TCGA-G3-A3CJ-01	-0.300672763139993
TCGA-G3-A3CK-01	0.325206194883699
TCGA-G3-A5SI-01	-0.102659509451655
TCGA-G3-A5SJ-01	0.095794778684059
TCGA-G3-A5SK-01	-0.0636899561303192
TCGA-G3-A5SL-01	-0.102554915175683
TCGA-G3-A5SM-01	-0.484145950529158
TCGA-G3-A6UC-01	-0.233316577793859
TCGA-G3-A7M5-01	-0.389305843821832
TCGA-G3-A7M6-01	-0.183562285471798
TCGA-G3-A7M7-01	-0.0287058587377183
TCGA-G3-A7M8-01	-0.268449961639702
TCGA-G3-A7M9-01	0.419614129233123
TCGA-G3-AAUZ-01	-0.456907770817167
TCGA-G3-AAV0-01	-0.691488438043345
TCGA-G3-AAV1-01	0.65678401644638
TCGA-G3-AAV2-01	0.0685845061361712
TCGA-G3-AAV3-01	0.177992144071199
TCGA-G3-AAV4-01	0.534356038118069
TCGA-G3-AAV5-01	0.656070953555046
TCGA-G3-AAV6-01	-0.459735832920348
TCGA-G3-AAV7-01	0.179057634783786
TCGA-GJ-A3OU-01	0.437102634004227
TCGA-GJ-A6C0-01	-0.12804754955712
TCGA-GJ-A9DB-01	-0.0191779013817693
TCGA-HP-A5MZ-01	-0.556352579378779
TCGA-HP-A5N0-01	-0.54026405280129
TCGA-K7-A5RF-01	-0.102497905999405
TCGA-K7-A5RG-01	0.233946853617839
TCGA-K7-A6G5-01	-0.623301671359763
TCGA-K7-AAU7-01	0.403510623660845
TCGA-KR-A7K0-01	0.154222318225573
TCGA-KR-A7K2-01	-0.543760543438595
TCGA-KR-A7K7-01	-0.341849434706091
TCGA-KR-A7K8-01	-0.00231888769163549
TCGA-LG-A6GG-01	0.620383092893524
TCGA-LG-A9QC-01	0.133067002278989
TCGA-LG-A9QD-01	-0.255816032536496
TCGA-MI-A75C-01	-0.361421608128678
TCGA-MI-A75E-01	-0.46096088982876
TCGA-MI-A75G-01	0.0232791635851137
TCGA-MI-A75H-01	-0.414103936769021
TCGA-MI-A75I-01	-0.160624378176056
TCGA-MR-A520-01	0.154256048927591
TCGA-MR-A8JO-01	-0.375109321464493
TCGA-NI-A4U2-01	-0.232884087934708
TCGA-NI-A8LF-01	-0.259937728904531
TCGA-O8-A75V-01	-0.495208440279126
TCGA-PD-A5DF-01	0.339070401490302
TCGA-QA-A7B7-01	0.221539493352843
TCGA-RC-A6M4-01	0.388528582083514
TCGA-RC-A6M5-01	-0.295797992031239
TCGA-RC-A6M6-01	0.181821517319327
TCGA-RC-A7S9-01	-0.295306594697198
TCGA-RC-A7SB-01	0.173257509514154
TCGA-RC-A7SF-01	-0.665655292088834
TCGA-RC-A7SH-01	-0.400824556538382
TCGA-RC-A7SK-01	0.00238842249816754
TCGA-RG-A7D4-01	0.501954410835575
TCGA-T1-A6J8-01	-0.0842502101029409
TCGA-UB-A7MA-01	-0.4556470884963
TCGA-UB-A7MB-01	0.179963025647224
TCGA-UB-A7MC-01	0.653061917219214
TCGA-UB-A7MD-01	0.53723240457656
TCGA-UB-A7ME-01	-0.474170378974478
TCGA-UB-A7MF-01	-0.134625449645642
TCGA-UB-AA0U-01	-0.511051703526208
TCGA-UB-AA0V-01	-0.222007810529742
TCGA-WJ-A86L-01	-0.654593250134192
TCGA-WQ-A9G7-01	-0.297779038685607
TCGA-WQ-AB4B-01	-0.49926168553358
TCGA-WX-AA44-01	-0.262138179017215
TCGA-WX-AA46-01	-0.43109692814109
TCGA-WX-AA47-01	-0.409710315414648
TCGA-XR-A8TC-01	0.175892163491609
TCGA-XR-A8TD-01	-0.218719403620154
TCGA-XR-A8TE-01	0.55664582164268
TCGA-XR-A8TF-01	0.168312096340928
TCGA-XR-A8TG-01	0.220868816447607
TCGA-YA-A8S7-01	0.384029017610517
TCGA-ZP-A9CV-01	0.557432866504037
TCGA-ZP-A9CY-01	-0.391313560124213
TCGA-ZP-A9CZ-01	0.1273368499389
TCGA-ZP-A9D0-01	0.492820014083725
TCGA-ZP-A9D1-01	0.276637540090592
TCGA-ZP-A9D2-01	0.655407389332251
TCGA-ZP-A9D4-01	0.241688410131257
TCGA-ZS-A9CD-01	-0.475099880657669
TCGA-ZS-A9CE-01	-0.661320423320595
TCGA-ZS-A9CF-02	-0.479914564540631
TCGA-ZS-A9CF-01	-0.000377931339593712
TCGA-ZS-A9CG-01	-0.0592986043539164
