# Supplementary material for: Fluorofenidone alleviates liver fibrosis by inhibiting hepatic stellate cell autophagy via the TGF-β1/Smad pathway: implications for liver cancer
Source: PeerJ. 2023 Sep 28;11:e16060. doi: 10.7717/peerj.16060 (PMC10542821; doi:10.7717/peerj.16060)
Supplement: Supplemental Information 6 [file peerj-11-16060-s006.zip › R codes-R matrices/2.3forestplot_uni_multi_SPP1_TCGA.R]

realdata <- rt
exprt <- realdata
Unicox <- function(x) {
  mysurv <- Surv(exprt$time, exprt$status)
  fml <- as.formula(paste0("mysurv~", x))
  gcox <- coxph(fml, exprt)
  cox_sum <- summary(gcox)
  HR <- round(cox_sum$coefficients[, 2], 2)
  PValue <- round(cox_sum$coefficients[, 5], 6)
  CI <- paste0(round(cox_sum$conf.int[, 3:4], 2), collapse = "-")
  Uni_cox <- data.frame(
    "Characteristics" = x,
    "Hazard Ratio" = HR,
    "CI95" = CI,
    "P value" = PValue
  )
  return(Uni_cox)
}
l <- lapply(names(exprt)[-c(1:2)], FUN = Unicox)
Univar <- dplyr::bind_rows(l) %>% dplyr::filter(!is.na(P.value))
head(Univar)

sel <- Univar$Characteristics#[which(Univar$P.value < 0.05)]
realdata <- realdata %>% dplyr::select(c("time", "status", sel))
cox <- coxph(Surv(time, status) ~ ., data = realdata)
cox_sum <- summary(cox)
HR <- round(cox_sum$coefficients[, 2], 2)
PValue <- round(cox_sum$coefficients[, 5], 6)
CI <- round(cox_sum$conf.int[, 3:4], 2)
CI <- apply(CI, MARGIN = 1, FUN = function(x) {
  str_c(x, collapse = "-")
})
Multivar <- data.frame(
  "Characteristics" = sel,
  "Hazard Ratio" = HR,
  "CI95" = CI,
  "P value" = PValue
)
rownames(Multivar) <- NULL

df <- rbind(Univar, Multivar)
names(df)[2] <- "HR"
names(df)[4] <- "pvalue"

df$`HR (95%CI)` <- str_c(df$HR, "(", df$CI95, ")")
df$pvalue <- format(df$pvalue, digits = 3) %>% as.numeric()
df$pvalue <- ifelse(df$pvalue < 0.0001, "<0.0001", df$pvalue)
l1 <- lapply(df$CI95, function(x) {
  x %>%
    str_split("-", simplify = T) %>%
    .[1] %>%
    as.numeric()
})
lower <- do.call(c, l1)
l2 <- lapply(df$CI95, function(x) {
  x %>%
    str_split("-", simplify = T) %>%
    .[2] %>%
    as.numeric()
})
upper <- do.call(c, l2)
df$lower <- lower
df$upper <- upper
df <- df[, -3]

data <- df
head(data)
data1 <- data[1:9, ]
# data2 <- data[9:nrow(data), ]

hrtable <- rbind(
  c("Uni.cox", NA, NA, NA, NA, NA),
  data1
)

tabletext <- cbind(
  c("", "Uni.cox", data1$Characteristics),
  c("p value", NA, data1$pvalue),
  c("Hazard Ratio", NA, data1$`HR (95%CI)`)
)
which(tabletext[, 1] == "Multi.cox")
