# Supplementary material for: Fluorofenidone alleviates liver fibrosis by inhibiting hepatic stellate cell autophagy via the TGF-β1/Smad pathway: implications for liver cancer
Source: PeerJ. 2023 Sep 28;11:e16060. doi: 10.7717/peerj.16060 (PMC10542821; doi:10.7717/peerj.16060)
Supplement: Supplemental Information 6 [file peerj-11-16060-s006.zip › R codes-R matrices/all_u_need_SMAD2_SMAD3.csv]

sample	Age	Gender	T	N	M	Stage	Grade	time	status	SMAD2	SMAD3	SMAD2_group	SMAD3_group
TCGA-DD-AAVQ-01	38	Male	T1	N0	M0	I	G2	2728	0	3.86600117540415	3.04282911956309	Low-SMAD2	Low-SMAD3
TCGA-DD-AAE3-01	50	Male	T1	N0	M0	I	G2	566	0	3.53743063360861	2.48564544481007	Low-SMAD2	Low-SMAD3
TCGA-PD-A5DF-01	58	Female	T4	N0	M0	III	G2	639	1	3.94682506777896	3.47259387838683	Low-SMAD2	High-SMAD3
TCGA-DD-AA3A-01	81	Female	T1	N0	NA	I	G4	410	1	5.32592357322186	4.71981394497888	High-SMAD2	High-SMAD3
TCGA-G3-A3CG-01	80	Male	T1	N0	M0	I	G2	673	0	4.05492126859955	2.86612588034555	Low-SMAD2	Low-SMAD3
TCGA-ED-A8O6-01	50	Female	T3	N0	M0	III	G3	56	1	3.05672108850646	4.00994859747122	Low-SMAD2	High-SMAD3
TCGA-5C-A9VH-01	70	Male	T1	N0	M0	I	G2	322	0	3.86506978073775	2.83004516791239	Low-SMAD2	Low-SMAD3
TCGA-DD-A4NH-01	65	Female	T3	N0	M0	III	G3	917	0	4.32275696964528	3.96909356642438	Low-SMAD2	High-SMAD3
TCGA-DD-AAEG-01	59	Female	T1	N0	M0	I	G3	719	0	4.06009095085465	2.60429817508293	Low-SMAD2	Low-SMAD3
TCGA-EP-A2KB-01	46	Female	T1	NA	NA	I	G2	596	1	3.95337216989231	3.27519083290077	Low-SMAD2	Low-SMAD3
TCGA-DD-AACC-01	61	Male	T1	N0	M0	I	G2	1685	1	3.00914357130495	2.12135341963986	Low-SMAD2	Low-SMAD3
TCGA-G3-A3CJ-01	52	Male	T2	N0	M0	II	G2	594	0	2.67608140967073	2.23295576457032	Low-SMAD2	Low-SMAD3
TCGA-DD-AACE-01	62	Male	T1	N0	M0	I	G3	2184	0	3.91374716339122	2.51371588910103	Low-SMAD2	Low-SMAD3
TCGA-G3-A6UC-01	65	Male	T3	N0	M0	III	G2	671	0	4.17402154868967	4.25254634340206	Low-SMAD2	High-SMAD3
TCGA-FV-A23B-01	70	Female	T2	N0	M0	II	NA	1852	1	4.43765921801488	4.26609963019931	Low-SMAD2	High-SMAD3
TCGA-ZP-A9CY-01	66	Female	T1	NA	NA	NA	G1	782	0	4.02693170750187	2.74649083730554	Low-SMAD2	Low-SMAD3
TCGA-NI-A8LF-01	74	Male	T1	NA	NA	I	G3	799	0	2.90321689361713	3.33072856858777	Low-SMAD2	Low-SMAD3
TCGA-DD-AAEH-01	73	Male	T1	N0	M0	I	G2	784	0	3.53989829591246	2.58518909187362	Low-SMAD2	Low-SMAD3
TCGA-DD-AAE9-01	69	Male	T1	N0	M0	I	G3	722	0	3.63359037509574	3.21275906915007	Low-SMAD2	Low-SMAD3
TCGA-DD-AACQ-01	50	Male	T2	N0	M0	II	G3	432	1	3.451680891584	3.58264202006307	Low-SMAD2	High-SMAD3
TCGA-DD-A11B-01	73	Male	T1	N0	M0	I	G2	14	1	3.35912832869358	3.36752463440555	Low-SMAD2	High-SMAD3
TCGA-ED-A7XO-01	29	Male	T3	N0	M0	III	G2	427	0	3.77095371169212	2.54124015906555	Low-SMAD2	Low-SMAD3
TCGA-DD-AAVS-01	56	Male	T1	N0	M0	I	G2	1823	0	4.72847343153845	3.59107635937068	Low-SMAD2	High-SMAD3
TCGA-DD-A4ND-01	56	Female	T1	N0	M0	I	G3	2746	0	4.36468494296309	3.54858396392929	Low-SMAD2	High-SMAD3
TCGA-CC-A3M9-01	45	Male	T3	N0	M0	III	G3	300	1	5.00814181392982	2.44388442146921	Low-SMAD2	Low-SMAD3
TCGA-CC-A7IJ-01	56	Male	T2	N0	M0	II	G3	382	0	5.79364567732403	3.05504956445304	High-SMAD2	Low-SMAD3
TCGA-DD-A114-01	42	Male	T2	NA	M0	II	G3	1149	1	5.64502255216115	3.47905571591705	High-SMAD2	High-SMAD3
TCGA-FV-A3R3-01	38	Female	T1	NA	NA	I	G2	366	1	4.85358337897993	3.48943702296204	Low-SMAD2	High-SMAD3
TCGA-DD-A4NA-01	67	Female	T2	N1	M0	III	G3	1008	0	6.05742672146107	5.09261294478429	High-SMAD2	High-SMAD3
TCGA-ES-A2HS-01	80	Male	T1	NA	NA	I	G2	688	1	1.50640555355909	2.16063530301392	Low-SMAD2	Low-SMAD3
TCGA-MR-A520-01	58	Male	T1	NA	NA	I	G1	229	0	3.88762190651036	1.92634808726564	Low-SMAD2	Low-SMAD3
TCGA-ZS-A9CG-01	55	Male	T2	NA	NA	II	G2	341	0	3.91085305663312	3.32352569182999	Low-SMAD2	Low-SMAD3
TCGA-DD-A39Y-01	67	Male	T1	NA	M0	I	G3	171	1	4.01088654715141	2.4701381416474	Low-SMAD2	Low-SMAD3
TCGA-CC-5261-01	44	Male	T2	N0	M0	II	G2	97	1	5.42195021645453	4.54975114165237	High-SMAD2	High-SMAD3
TCGA-2Y-A9H5-01	59	Female	T1	N0	NA	I	G3	555	1	3.89153852655513	3.63818815988557	Low-SMAD2	High-SMAD3
TCGA-G3-A25U-01	63	Female	T1	N0	M0	I	G3	1636	0	3.94121490494627	2.57794251193414	Low-SMAD2	Low-SMAD3
TCGA-2Y-A9GU-01	55	Female	T1	NA	NA	I	G2	1939	0	3.7602992483889	2.74436364435114	Low-SMAD2	Low-SMAD3
TCGA-G3-AAV5-01	67	Male	T2	N0	M0	II	G2	354	0	4.42030414255808	2.79933364711728	Low-SMAD2	Low-SMAD3
TCGA-DD-AAE7-01	72	Male	T1	N0	M0	I	G2	644	0	3.53743063360861	1.60456180187134	Low-SMAD2	Low-SMAD3
TCGA-DD-AACB-01	74	Female	T1	N0	M0	I	G3	2324	0	3.32208559454448	3.1028349509504	Low-SMAD2	Low-SMAD3
TCGA-ZS-A9CF-01	64	Male	T2	NA	NA	II	G2	2412	0	4.19065214088817	3.40885960943967	Low-SMAD2	High-SMAD3
TCGA-ZS-A9CF-02	64	Male	T2	NA	NA	II	G2	2412	0	4.48615396616028	3.24044725759426	Low-SMAD2	Low-SMAD3
TCGA-BW-A5NO-01	50	Male	T3	NA	NA	III	G2	20	0	4.03397274761057	3.43306670930986	Low-SMAD2	High-SMAD3
TCGA-2Y-A9GV-01	54	Female	T1	NA	NA	I	G1	2532	1	4.02064360998496	3.00555346763813	Low-SMAD2	Low-SMAD3
TCGA-G3-AAV4-01	83	Female	T1	N0	M0	I	G1	27	1	4.66962972002451	3.76242964115973	Low-SMAD2	High-SMAD3
TCGA-DD-A1EG-01	76	Male	T1	N0	M0	I	G3	1372	1	4.34204930432012	3.36328068276783	Low-SMAD2	High-SMAD3
TCGA-DD-AACO-01	40	Male	T1	N0	M0	I	G3	1876	0	1.71415892072695	1.82415944472687	Low-SMAD2	Low-SMAD3
TCGA-RC-A6M4-01	74	Female	T3	NA	NA	III	G2	22	0	4.25330438374899	3.71164718037638	Low-SMAD2	High-SMAD3
TCGA-DD-AACA-01	65	Male	T1	N0	M0	I	G3	2301	0	4.42564308241502	4.95565704895537	Low-SMAD2	High-SMAD3
TCGA-DD-AACA-02	65	Male	T1	N0	M0	I	G3	2301	0	4.01667243605319	4.43602064870339	Low-SMAD2	High-SMAD3
TCGA-DD-A39X-01	78	Female	T1	NA	M0	I	G2	1694	1	3.39935147399893	2.34228374422149	Low-SMAD2	Low-SMAD3
TCGA-2Y-A9H3-01	45	Male	T2	NA	NA	II	G1	1516	0	2.14760977419013	1.71854171846239	Low-SMAD2	Low-SMAD3
TCGA-KR-A7K7-01	61	Female	T2	N0	M0	II	G1	951	0	2.29598692980583	2.34509422327777	Low-SMAD2	Low-SMAD3
TCGA-CC-A3MC-01	54	Male	T3	N0	M0	III	G2	363	0	5.07213573129544	3.63699261255626	High-SMAD2	High-SMAD3
TCGA-DD-A1ED-01	68	Male	T1	N0	M0	I	G1	2301	0	3.86106528885323	3.35488703851587	Low-SMAD2	Low-SMAD3
TCGA-RC-A7SF-01	66	Male	T1	N0	M0	I	G2	579	0	2.17984755415958	2.26034386032969	Low-SMAD2	Low-SMAD3
TCGA-FV-A3I0-01	76	Female	T2	NA	M0	II	G2	848	0	4.30822539408497	4.34490152796617	Low-SMAD2	High-SMAD3
TCGA-BC-A10S-01	81	Male	T3	NA	NA	NA	G1	1423	1	3.44768360399238	2.97286369773901	Low-SMAD2	Low-SMAD3
TCGA-DD-AACG-01	52	Male	T2	N0	M0	II	G4	469	1	2.89550976975682	2.70726974327681	Low-SMAD2	Low-SMAD3
TCGA-G3-A7M5-01	76	Male	T1	NA	NA	I	G2	447	0	3.12114068526344	1.93018181273365	Low-SMAD2	Low-SMAD3
TCGA-BC-A10Q-01	72	Female	T2	NA	NA	NA	NA	1135	1	5.19814378818053	5.44764218635068	High-SMAD2	High-SMAD3
TCGA-DD-AAVX-01	38	Male	T2	N0	M0	II	G2	1718	0	3.52865994841582	3.04810238633721	Low-SMAD2	Low-SMAD3
TCGA-DD-A4NI-01	67	Male	T2	NA	M0	II	G2	816	0	3.71598897886953	2.64636196880671	Low-SMAD2	Low-SMAD3
TCGA-UB-A7MB-01	24	Male	T2	NA	NA	II	G3	601	0	4.79078479818149	4.26685806289281	Low-SMAD2	High-SMAD3
TCGA-DD-AACV-01	53	Male	T1	N0	M0	I	G3	1531	0	3.80852522028515	2.91665457478058	Low-SMAD2	Low-SMAD3
TCGA-UB-A7MD-01	67	Male	T1	N0	NA	I	G3	52	1	5.24417568414378	4.40677046275667	High-SMAD2	High-SMAD3
TCGA-EP-A3JL-01	76	Male	T1	NA	NA	I	G2	303	0	3.20179081223336	2.03595039285361	Low-SMAD2	Low-SMAD3
TCGA-DD-AACT-01	69	Female	T1	N0	M0	I	G2	1562	0	3.57787676857798	2.23295576457032	Low-SMAD2	Low-SMAD3
TCGA-CC-A5UC-01	63	Male	T3	N0	M0	III	G3	347	1	3.48816173109899	2.32224810375915	Low-SMAD2	Low-SMAD3
TCGA-ED-A66X-01	35	Male	T3	N0	M0	III	G3	406	0	4.18431986008193	3.71488033211485	Low-SMAD2	High-SMAD3
TCGA-RC-A6M5-01	20	Female	T1	N1	M0	IV	G2	15	0	4.89627698343264	3.1028349509504	Low-SMAD2	Low-SMAD3
TCGA-DD-AAED-01	51	Male	T1	N0	M0	I	G3	763	0	3.31048065620826	3.74965105073292	Low-SMAD2	High-SMAD3
TCGA-DD-A115-01	53	Male	T3	N0	M0	III	G2	2542	1	4.2327503855527	2.73577539138691	Low-SMAD2	Low-SMAD3
TCGA-2Y-A9H1-01	58	Male	T1	NA	NA	I	G2	1229	1	2.09118099957354	1.30509664978594	Low-SMAD2	Low-SMAD3
TCGA-EP-A2KA-01	52	Female	T3	NA	NA	III	G3	627	1	3.7730853524902	2.14110981639668	Low-SMAD2	Low-SMAD3
TCGA-5R-AA1D-01	17	Female	T3	N0	M0	III	G3	449	0	5.04313353051363	2.63712455249978	Low-SMAD2	Low-SMAD3
TCGA-MI-A75C-01	64	Male	T1	N0	M0	I	G3	291	0	4.02336510345131	2.78051473694823	Low-SMAD2	Low-SMAD3
TCGA-BC-A10R-01	66	Female	T3	NA	NA	NA	G2	308	1	3.62770708425077	3.37167958655771	Low-SMAD2	High-SMAD3
TCGA-K7-AAU7-01	61	Male	T2	NA	NA	II	G2	359	0	4.75706413299793	4.92653689076043	Low-SMAD2	High-SMAD3
TCGA-DD-A113-01	55	Female	T2	N0	M0	II	G3	2425	0	5.23619263522641	2.90512300656363	High-SMAD2	Low-SMAD3
TCGA-DD-AAEB-01	60	Male	T1	N0	M0	I	G2	478	0	2.17027118504078	2.5061310890176	Low-SMAD2	Low-SMAD3
TCGA-BC-A10U-01	69	Male	T2	NA	NA	NA	G2	837	1	3.96544290989388	3.96263514233536	Low-SMAD2	High-SMAD3
TCGA-CC-A8HV-01	51	Female	T2	N0	M0	II	G2	279	1	3.19074366549487	2.54869799292696	Low-SMAD2	Low-SMAD3
TCGA-DD-AAVR-01	44	Male	T1	N0	M0	I	G2	2513	0	3.8620896156615	2.75935073861004	Low-SMAD2	Low-SMAD3
TCGA-DD-AAD3-01	43	Male	T1	N0	M0	I	G2	1295	0	4.76823680779547	3.72476823853174	Low-SMAD2	High-SMAD3
TCGA-DD-AACP-01	64	Male	T1	N0	M0	I	G3	415	0	3.69724385886148	3.73891665103872	Low-SMAD2	High-SMAD3
TCGA-CC-5264-01	71	Male	T3	N0	M0	III	G2	102	1	5.46503677033051	3.45822431018205	High-SMAD2	High-SMAD3
TCGA-O8-A75V-01	54	Male	T1	NA	NA	I	G2	538	0	3.55965383819525	2.94506632592305	Low-SMAD2	Low-SMAD3
TCGA-MI-A75I-01	61	Male	T2	NA	NA	NA	G1	630	0	4.38962412486231	3.27070809928512	Low-SMAD2	Low-SMAD3
TCGA-G3-A25V-01	68	Male	T1	N0	M0	I	G2	860	0	3.66119620918613	3.16361561804281	Low-SMAD2	Low-SMAD3
TCGA-DD-AAW0-01	54	Male	T1	N0	M0	I	G2	2015	0	4.99864734477492	3.45958789685882	Low-SMAD2	High-SMAD3
TCGA-G3-A25T-01	45	Female	T3	N0	M0	III	G2	1553	0	4.30015565222724	4.46084683902703	Low-SMAD2	High-SMAD3
TCGA-WX-AA47-01	33	Female	T3	NA	NA	III	G2	556	1	3.39654556202948	1.98587629519508	Low-SMAD2	Low-SMAD3
TCGA-ES-A2HT-01	54	Male	T1	NA	NA	I	G2	438	1	2.80755849526168	1.82415944472687	Low-SMAD2	Low-SMAD3
TCGA-G3-AAV0-01	58	Male	T1	N0	M0	I	G2	476	0	2.08437466318853	1.70534148716163	Low-SMAD2	Low-SMAD3
TCGA-DD-AACN-01	32	Male	T1	N0	M0	I	G3	1302	0	4.27880625250752	3.69835138196278	Low-SMAD2	High-SMAD3
TCGA-CC-A7IH-01	58	Male	T3	N0	M0	III	G1	365	0	4.1260830625221	4.16353870643385	Low-SMAD2	High-SMAD3
TCGA-FV-A4ZQ-01	52	Male	T1	NA	M0	I	G2	12	0	4.54104085167374	3.69050795856553	Low-SMAD2	High-SMAD3
TCGA-DD-A3A1-01	65	Male	T3	N0	M0	III	G2	233	1	2.89940583367484	2.14110981639668	Low-SMAD2	Low-SMAD3
TCGA-DD-A1EC-01	20	Female	T1	N0	M0	I	G3	602	0	6.67904843580716	3.70499800913918	High-SMAD2	High-SMAD3
TCGA-ZP-A9CV-01	59	Male	T1	NA	NA	NA	G1	1088	1	4.59755550823578	3.57183063637742	Low-SMAD2	High-SMAD3
TCGA-DD-AADQ-01	59	Male	T2	N0	M0	II	G3	436	0	3.12450445031415	1.91876509503679	Low-SMAD2	Low-SMAD3
TCGA-DD-A73E-01	66	Male	T1	N0	M0	I	G1	44	0	4.00910447726058	4.83196398560848	Low-SMAD2	High-SMAD3
TCGA-DD-A3A5-01	66	Female	T3	N0	M0	III	G2	3125	1	3.17650465113604	2.20821435412123	Low-SMAD2	Low-SMAD3
TCGA-4R-AA8I-01	66	Male	T2	NA	NA	II	G2	262	1	4.72414343277594	3.44241615956392	Low-SMAD2	High-SMAD3
TCGA-DD-AACF-01	68	Male	T1	N0	M0	I	G3	365	1	3.94401979686923	2.24517248223691	Low-SMAD2	Low-SMAD3
TCGA-DD-AAVW-01	35	Male	T1	N0	M0	I	G2	2317	0	4.55894256173166	3.17810567161829	Low-SMAD2	Low-SMAD3
TCGA-DD-AADF-01	64	Female	T1	N0	M0	I	G4	115	1	3.01273494247959	1.98221491789542	Low-SMAD2	Low-SMAD3
TCGA-G3-A25Y-01	52	Female	T1	N0	M0	I	G3	452	1	4.77719659330138	3.95804992759804	Low-SMAD2	High-SMAD3
TCGA-2Y-A9H7-01	81	Female	T1	N0	NA	I	G2	1168	0	3.85008044372579	3.78569490669277	Low-SMAD2	High-SMAD3
TCGA-CC-A7IE-01	57	Male	T3	N0	M0	III	G2	217	1	3.437059895439	1.79948632282638	Low-SMAD2	Low-SMAD3
TCGA-NI-A4U2-01	71	Male	T3	NA	NA	III	G1	1791	1	3.56697709219073	1.36790725184204	Low-SMAD2	Low-SMAD3
TCGA-WX-AA44-01	64	Female	T1	NA	NA	I	G3	615	0	2.98019647504779	3.5274726395074	Low-SMAD2	High-SMAD3
TCGA-XR-A8TF-01	74	Male	T1	NA	NA	I	G1	693	1	3.74428304582233	3.06367394370246	Low-SMAD2	Low-SMAD3
TCGA-G3-A7M6-01	60	Female	T1	NA	NA	I	G3	632	0	4.81768619724017	4.82839405439051	Low-SMAD2	High-SMAD3
TCGA-DD-A73A-01	71	Male	T1	N0	M0	I	G2	728	0	3.53989829591246	2.66925178707567	Low-SMAD2	Low-SMAD3
TCGA-WX-AA46-01	61	Male	T2	NA	NA	II	G1	756	0	3.50474909533407	2.18616379846596	Low-SMAD2	Low-SMAD3
TCGA-UB-AA0V-01	69	Female	NA	NA	NA	I	G1	314	0	3.62302034787212	2.84621612057139	Low-SMAD2	Low-SMAD3
TCGA-G3-A5SK-01	58	Male	T1	NA	M0	I	G1	744	0	3.4634975592273	2.09118099957354	Low-SMAD2	Low-SMAD3
TCGA-DD-AAE2-01	51	Male	T1	N0	M0	I	G3	638	0	3.82283154316777	2.93749900164541	Low-SMAD2	Low-SMAD3
TCGA-DD-A4NQ-01	60	Male	T2	N0	M0	II	G3	373	1	5.11902304687983	2.19569186236798	High-SMAD2	Low-SMAD3
TCGA-2Y-A9H4-01	68	Male	T1	N0	NA	I	G2	1452	0	3.6703161393656	2.61843257223267	Low-SMAD2	Low-SMAD3
TCGA-MI-A75H-01	77	Male	NA	NA	NA	NA	NA	747	0	4.0321888056804	3.13442460817496	Low-SMAD2	Low-SMAD3
TCGA-DD-A1EJ-01	71	Female	T1	N1	M0	III	G2	1005	1	4.29066492859761	3.61833495601071	Low-SMAD2	High-SMAD3
TCGA-2Y-A9GS-01	58	Male	T2	NA	NA	NA	G2	724	1	4.97453274596031	4.01088654715141	Low-SMAD2	High-SMAD3
TCGA-DD-A4NP-01	32	Male	T1	N0	M0	I	G3	3308	0	3.22052320149856	3.05504956445304	Low-SMAD2	Low-SMAD3
TCGA-GJ-A9DB-01	68	Male	T1	N0	NA	I	G2	67	1	4.87193036714039	3.87783373065479	Low-SMAD2	High-SMAD3
TCGA-BC-A8YO-01	66	Female	T4	N0	M0	III	G3	562	0	5.44168224937979	4.99051083334305	High-SMAD2	High-SMAD3
TCGA-2Y-A9GX-01	68	Male	T1	NA	NA	I	G2	2442	0	4.70163570933512	4.00366537673342	Low-SMAD2	High-SMAD3
TCGA-G3-A7M7-01	65	Male	T1	NA	NA	I	G1	361	0	3.94963071699029	3.02878010454367	Low-SMAD2	Low-SMAD3
TCGA-2Y-A9GW-01	64	Male	T1	N0	NA	I	G2	1271	1	3.70610602796475	2.6647020513989	Low-SMAD2	Low-SMAD3
TCGA-FV-A496-01	84	Female	T1	NA	M0	I	G2	10	0	3.36328068276783	1.72725496381901	Low-SMAD2	Low-SMAD3
TCGA-BC-A3KG-01	68	Female	T2	N0	M0	II	G3	680	0	5.01570006943556	4.32418204973118	Low-SMAD2	High-SMAD3
TCGA-MI-A75E-01	61	Male	T4	N0	M0	III	G2	507	0	4.24951440264868	2.79094555392262	Low-SMAD2	Low-SMAD3
TCGA-DD-AAEI-01	72	Male	T1	N0	M0	I	G2	1531	0	3.50857957504162	2.69846705542602	Low-SMAD2	Low-SMAD3
TCGA-DD-AAVU-01	46	Male	T2	N0	M0	II	G2	2202	0	3.4647707006693	2.74002587695299	Low-SMAD2	Low-SMAD3
TCGA-ZP-A9D0-01	67	Female	T1	NA	NA	NA	G1	1091	0	3.62651229849798	3.11954767811021	Low-SMAD2	Low-SMAD3
TCGA-DD-AADD-01	51	Male	T1	N0	M0	I	G4	1231	0	5.00232863490089	4.61539197283641	Low-SMAD2	High-SMAD3
TCGA-WJ-A86L-01	68	Female	T1	NA	NA	I	G2	345	0	3.65198917922968	3.42644413873824	Low-SMAD2	High-SMAD3
TCGA-DD-A1EE-01	73	Male	T3	N0	M0	III	G3	349	1	6.58738145131127	4.3999107105744	High-SMAD2	High-SMAD3
TCGA-DD-A4NN-01	56	Female	T1	N0	M0	I	G3	899	1	3.52372865791535	3.74965105073292	Low-SMAD2	High-SMAD3
TCGA-DD-A1EF-01	57	Female	T1	N0	M0	I	G3	394	1	4.8738621109419	4.00816660427293	Low-SMAD2	High-SMAD3
TCGA-G3-AAUZ-01	48	Male	T1	N0	M0	I	G2	480	0	2.63712455249978	2.2512517475215	Low-SMAD2	Low-SMAD3
TCGA-DD-AAW1-01	55	Male	T3	N0	M0	III	G2	1989	0	4.56622094389357	4.77931642103012	Low-SMAD2	High-SMAD3
TCGA-DD-AADV-01	50	Male	T1	N0	M0	I	G3	574	0	4.4094385804865	3.5473036629347	Low-SMAD2	High-SMAD3
TCGA-G3-A7M8-01	31	Male	T1	NA	NA	I	G1	430	0	3.47004633492481	2.2512517475215	Low-SMAD2	Low-SMAD3
TCGA-ZS-A9CE-01	79	Female	T2	NA	NA	II	G1	1241	0	3.59226852871981	2.26636087416418	Low-SMAD2	Low-SMAD3
TCGA-CC-5263-01	35	Male	T3	N0	M0	III	G1	129	1	6.31829341406875	5.07262087084449	High-SMAD2	High-SMAD3
TCGA-DD-AADC-01	53	Male	T1	N0	M0	I	G3	425	1	5.12854197675752	3.88566388522457	High-SMAD2	High-SMAD3
TCGA-DD-AACJ-01	75	Male	T2	N0	M0	II	G2	2102	0	3.86404529777732	2.42522052499374	Low-SMAD2	Low-SMAD3
TCGA-DD-AADK-01	68	Female	T2	N0	M0	II	G3	1049	0	3.554712587231	1.67855076865097	Low-SMAD2	Low-SMAD3
TCGA-XR-A8TE-01	16	Male	T3	N0	NA	III	G1	925	0	4.26458283039597	4.07391389048897	Low-SMAD2	High-SMAD3
TCGA-DD-AADP-01	45	Male	T1	N0	M0	I	G3	458	0	4.49255567201426	3.59942341299058	Low-SMAD2	High-SMAD3
TCGA-HP-A5MZ-01	78	Male	T1	NA	M0	I	G2	91	1	3.77827647322322	2.84415010470133	Low-SMAD2	Low-SMAD3
TCGA-DD-A4NE-01	75	Female	T3	N0	M0	III	G3	660	1	3.85910990513138	3.67593794028185	Low-SMAD2	High-SMAD3
TCGA-DD-AADI-01	43	Female	T1	N0	M0	I	G3	1085	0	2.95255249569663	2.85620859202669	Low-SMAD2	Low-SMAD3
TCGA-ED-A4XI-01	58	Male	T2	N0	M0	II	G3	819	0	4.30167447848626	3.0497728074427	Low-SMAD2	Low-SMAD3
TCGA-CC-A7II-01	54	Male	T3	N0	M0	III	G3	399	0	4.01801628091301	3.71598897886953	Low-SMAD2	High-SMAD3
TCGA-ZP-A9CZ-01	72	Male	T1	NA	NA	NA	G1	706	0	3.90889276753852	3.28407137639795	Low-SMAD2	Low-SMAD3
TCGA-BC-A10T-01	76	Male	T4	NA	NA	NA	G1	837	1	4.4509207312714	2.66242818995424	Low-SMAD2	Low-SMAD3
TCGA-G3-AAV3-01	58	Female	T2	N0	M0	II	G2	412	0	3.97096594253066	3.86702576067718	Low-SMAD2	High-SMAD3
TCGA-LG-A9QC-01	48	Male	T1	NA	M0	I	G2	425	0	4.47965806876144	3.59942341299058	Low-SMAD2	High-SMAD3
TCGA-BD-A3EP-01	75	Female	T1	N0	M0	I	G2	409	0	4.055767135578	3.38695548485498	Low-SMAD2	High-SMAD3
TCGA-G3-AAV1-01	51	Male	T4	N0	M0	III	G3	359	1	4.31838718602565	3.41157741836867	Low-SMAD2	High-SMAD3
TCGA-K7-A5RF-01	64	Male	T1	NA	NA	I	G1	631	0	3.77410492076798	2.89351907851447	Low-SMAD2	Low-SMAD3
TCGA-DD-A3A3-01	45	Male	T1	N0	M0	I	G2	535	1	3.16530370565083	2.33370005304684	Low-SMAD2	Low-SMAD3
TCGA-DD-A118-01	77	Female	T2	N0	M0	II	G2	3437	0	3.61714085595723	3.38831216317735	Low-SMAD2	High-SMAD3
TCGA-ED-A5KG-01	60	Female	T2	N0	M0	II	G2	854	0	5.3342122684862	4.5472622473821	High-SMAD2	High-SMAD3
TCGA-DD-AADY-01	55	Female	T1	N0	M0	I	G2	555	0	5.05661391357223	3.65318580674154	High-SMAD2	High-SMAD3
TCGA-DD-AAEA-01	65	Male	T1	N0	M0	I	G3	575	0	3.48816173109899	2.78889257988408	Low-SMAD2	Low-SMAD3
TCGA-DD-AAW2-01	69	Male	T1	N0	M0	I	G2	1855	0	3.90310635654942	3.75603921506343	Low-SMAD2	High-SMAD3
TCGA-2Y-A9GZ-01	82	Female	T2	NA	NA	II	G2	848	1	4.0277765139776	2.84019157911116	Low-SMAD2	Low-SMAD3
TCGA-CC-5259-01	60	Female	T4	N0	M0	III	G2	250	0	2.89940583367484	1.69198730096539	Low-SMAD2	Low-SMAD3
TCGA-DD-A4NV-01	61	Male	T3	N0	M0	III	G1	2398	0	4.49828966413764	3.2541360138046	Low-SMAD2	Low-SMAD3
TCGA-DD-AADN-01	59	Male	T1	NA	NA	I	G4	898	0	2.04647324249977	1.09153116136583	Low-SMAD2	Low-SMAD3
TCGA-RC-A7SK-01	59	Male	T1	N0	M0	I	G3	472	0	4.06009095085465	2.75935073861004	Low-SMAD2	Low-SMAD3
TCGA-G3-A3CK-01	61	Male	T1	N0	M0	I	G2	585	0	4.7718975400897	3.70721411740884	Low-SMAD2	High-SMAD3
TCGA-DD-A73F-01	77	Female	T1	N0	M0	I	G1	1085	0	4.03923151543388	2.83812696067704	Low-SMAD2	Low-SMAD3
TCGA-DD-AACU-01	59	Male	T1	N0	M0	I	G3	1567	0	4.91889735141022	4.61414503190533	Low-SMAD2	High-SMAD3
TCGA-CC-5262-01	67	Male	T4	N0	M0	III	G1	103	1	4.13428622951275	3.42100326260363	Low-SMAD2	High-SMAD3
TCGA-2Y-A9H0-01	49	Male	T3	N0	M0	III	G1	3675	0	4.31914709828884	2.84621612057139	Low-SMAD2	Low-SMAD3
TCGA-2Y-A9HA-01	70	Male	T2	NA	NA	II	G2	36	1	5.33382218504086	4.53491634599519	High-SMAD2	High-SMAD3
TCGA-G3-AAV6-01	53	Female	T3	N0	M0	III	G3	65	1	2.69398482552106	2.05345152747296	Low-SMAD2	Low-SMAD3
TCGA-DD-AAE4-01	49	Female	T1	N0	M0	I	G1	608	0	2.54124015906555	1.87226066197392	Low-SMAD2	Low-SMAD3
TCGA-DD-AADB-01	51	Male	T1	N0	M0	I	G4	1242	0	4.6577189546137	3.30760352728343	Low-SMAD2	Low-SMAD3
TCGA-FV-A495-01	51	Female	T2	NA	M0	II	G2	1	0	2.44649683154418	2.33939436816787	Low-SMAD2	Low-SMAD3
TCGA-DD-A1EK-01	64	Female	T4	N0	M1	IV	G2	558	1	4.4509207312714	2.85215857678712	Low-SMAD2	Low-SMAD3
TCGA-ZP-A9D2-01	51	Male	T2	NA	NA	NA	G2	765	1	6.09998753614744	4.62767198684964	High-SMAD2	High-SMAD3
TCGA-DD-AAC8-01	72	Male	T1	N0	M0	I	G3	16	1	4.31183382054347	4.00994859747122	Low-SMAD2	High-SMAD3
TCGA-BC-A216-01	62	Female	T3	NA	M0	III	G2	1351	0	2.89550976975682	2.89550976975682	Low-SMAD2	Low-SMAD3
TCGA-BC-A69H-01	64	Male	T2	NA	M0	II	G3	444	0	2.83004516791239	2.09792055613607	Low-SMAD2	Low-SMAD3
TCGA-DD-AAD0-01	73	Female	T1	N0	M0	I	G2	137	0	4.38276844014387	4.39305257986872	Low-SMAD2	High-SMAD3
TCGA-ED-A82E-01	60	Female	T3	N0	M0	III	G2	408	0	4.70105877174647	4.55836802178275	Low-SMAD2	High-SMAD3
TCGA-UB-A7MA-01	62	Female	T2	N0	M0	II	G2	848	0	4.54419925627552	4.66847688896948	Low-SMAD2	High-SMAD3
TCGA-CC-A8HS-01	18	Male	T3	N1	M0	III	G1	300	1	4.63055075409953	3.68045516067163	Low-SMAD2	High-SMAD3
TCGA-DD-AAD2-01	66	Male	T1	N0	M0	I	G2	658	0	4.0722208346512	3.06191329582322	Low-SMAD2	Low-SMAD3
TCGA-DD-AACW-01	43	Male	T1	N0	M0	I	G3	1424	0	4.23426532912223	3.72365903756888	Low-SMAD2	High-SMAD3
TCGA-G3-A5SM-01	58	Male	T2	NA	M0	II	G3	520	0	3.68829399196916	2.18936388353754	Low-SMAD2	Low-SMAD3
TCGA-G3-A3CH-01	53	Male	T3	N0	M0	III	G2	780	0	4.30015565222724	2.8916153386573	Low-SMAD2	Low-SMAD3
TCGA-DD-A4NO-01	65	Male	T1	N0	M0	I	G1	2245	0	4.25103032887661	3.56084363309209	Low-SMAD2	High-SMAD3
TCGA-BC-A10Z-01	62	Female	T1	N0	NA	I	G2	34	1	5.05835986088653	4.11279429667762	High-SMAD2	High-SMAD3
TCGA-5R-AA1C-01	57	Male	T2	N0	M0	II	G2	520	0	5.27202832953796	3.97096594253066	High-SMAD2	High-SMAD3
TCGA-GJ-A3OU-01	59	Male	T1	NA	NA	I	G2	879	0	4.40677046275667	2.57552860941937	Low-SMAD2	Low-SMAD3
TCGA-DD-A39V-01	77	Male	T2	NA	M0	II	G3	643	1	2.87994187955897	2.28421297048576	Low-SMAD2	Low-SMAD3
TCGA-DD-A73D-01	68	Female	T2	NA	NA	II	G1	693	0	4.06103102015431	3.06024095103578	Low-SMAD2	Low-SMAD3
TCGA-DD-AADA-01	66	Female	T1	N0	M0	I	G3	1233	0	2.63016198863663	2.19248783993774	Low-SMAD2	Low-SMAD3
TCGA-DD-A3A9-01	64	Female	T4	N0	M1	IV	G2	931	1	2.55359133657536	2.78470262609474	Low-SMAD2	Low-SMAD3
TCGA-2Y-A9H2-01	64	Female	T1	N0	NA	I	G3	1731	0	4.91464301718976	4.7004818433823	Low-SMAD2	High-SMAD3
TCGA-ED-A459-01	47	Male	T2	N0	M0	II	G2	910	0	4.17638316690885	3.38559894136581	Low-SMAD2	High-SMAD3
TCGA-ZP-A9D1-01	56	Female	T1	NA	NA	NA	G2	21	0	4.7404076155298	3.37728176424887	Low-SMAD2	High-SMAD3
TCGA-G3-A25X-01	73	Male	T2	N0	M0	II	G3	1779	0	3.79710656289784	2.94132541160986	Low-SMAD2	Low-SMAD3
TCGA-CC-A5UE-01	48	Male	T4	N0	M0	III	G2	272	1	5.38162714870999	3.44641197391269	High-SMAD2	High-SMAD3
TCGA-3K-AAZ8-01	65	Male	T3	NA	NA	III	G1	396	0	4.20483471851006	3.01632757845654	Low-SMAD2	Low-SMAD3
TCGA-BC-A10W-01	50	Male	T4	NA	NA	NA	G3	91	1	5.85700805592953	5.18229024443011	High-SMAD2	High-SMAD3
TCGA-G3-A5SI-01	44	Male	T2	N0	M0	II	G2	768	1	3.53496336901548	2.34798640204051	Low-SMAD2	Low-SMAD3
TCGA-RC-A7SB-01	53	Male	T2	N0	M0	II	G2	588	0	4.41620525615016	2.75296087457126	Low-SMAD2	Low-SMAD3
TCGA-MI-A75G-01	63	Male	T2	N0	M0	II	G2	698	0	3.90982621486017	2.99654003651691	Low-SMAD2	Low-SMAD3
TCGA-FV-A3R2-01	75	Male	T1	NA	NA	I	NA	194	1	5.20835878116841	4.16193362266752	High-SMAD2	High-SMAD3
TCGA-DD-A1EH-01	23	Male	T3	N0	M0	III	G3	1495	0	5.34552585174548	4.06272324325678	High-SMAD2	High-SMAD3
TCGA-DD-AAE6-01	59	Female	T1	N0	M0	I	G2	141	0	3.24957139719408	2.93941201646355	Low-SMAD2	Low-SMAD3
TCGA-DD-AADS-01	63	Male	T1	N0	M0	I	G2	474	0	2.07071550694601	1.41737263547132	Low-SMAD2	Low-SMAD3
TCGA-BD-A2L6-01	69	Male	T2	NA	NA	NA	G2	1363	0	3.00021444547628	2.28715414391988	Low-SMAD2	Low-SMAD3
TCGA-DD-A4NG-01	77	Male	T3	NA	M0	III	G2	802	1	3.65318580674154	3.80230443614386	Low-SMAD2	High-SMAD3
TCGA-CC-A3MB-01	36	Male	T3	N0	M0	III	G1	315	1	4.10864898106757	3.5174299002277	Low-SMAD2	High-SMAD3
TCGA-RC-A6M6-01	75	Male	T2	NA	M0	II	G3	9	0	5.06272501502526	4.20871268479107	High-SMAD2	High-SMAD3
TCGA-FV-A3I1-01	81	Female	T2	N0	NA	II	G2	247	1	4.71317639280742	3.92897133463989	Low-SMAD2	High-SMAD3
TCGA-DD-A73B-01	72	Female	T1	N0	M0	I	G2	283	1	3.75289114070937	2.17665342287344	Low-SMAD2	Low-SMAD3
TCGA-2Y-A9HB-01	66	Male	T1	NA	NA	I	G2	260	0	3.92700930202221	3.5148746322492	Low-SMAD2	High-SMAD3
TCGA-DD-A4NL-01	46	Male	T1	N0	M0	I	G1	1711	0	3.63469372651238	2.70726974327681	Low-SMAD2	Low-SMAD3
TCGA-KR-A7K8-01	57	Male	T1	N0	M0	I	G1	906	0	4.21959308314563	2.64636196880671	Low-SMAD2	Low-SMAD3
TCGA-EP-A3RK-01	73	Male	T3	NA	NA	III	G2	363	0	4.71923671862477	3.6089682217931	Low-SMAD2	High-SMAD3
TCGA-BC-A10Y-01	76	Male	T4	NA	NA	NA	G3	711	1	4.25709491588797	4.27207287848338	Low-SMAD2	High-SMAD3
TCGA-LG-A6GG-01	79	Female	T2	NA	M0	II	G2	387	0	4.22811142713352	2.8916153386573	Low-SMAD2	Low-SMAD3
TCGA-KR-A7K0-01	65	Male	T1	N0	M0	I	G1	65	1	4.32275696964528	4.46342434154267	Low-SMAD2	High-SMAD3
TCGA-DD-A4NJ-01	54	Female	T2	N0	M0	II	G2	928	0	4.85059071315797	4.17081011178468	Low-SMAD2	High-SMAD3
TCGA-DD-AACH-01	69	Male	T2	N0	M0	II	G3	195	1	5.64443454490735	3.70943050795372	High-SMAD2	High-SMAD3
TCGA-BC-A3KF-01	66	Female	T1	NA	M0	I	G2	8	0	3.40885960943967	3.00380265832411	Low-SMAD2	Low-SMAD3
TCGA-CC-5260-01	61	Female	T4	N0	M0	III	G1	87	1	6.01724795515044	5.60945698166252	High-SMAD2	High-SMAD3
TCGA-2Y-A9H9-01	70	Male	T1	N0	NA	I	G2	697	0	4.22271614564877	3.14905509578914	Low-SMAD2	Low-SMAD3
TCGA-WQ-AB4B-01	62	Male	T2	NA	M0	II	G2	395	0	2.74649083730554	2.34798640204051	Low-SMAD2	Low-SMAD3
TCGA-DD-AACS-01	39	Male	T1	N0	M0	I	G3	1804	0	4.56507161784589	3.83398681593958	Low-SMAD2	High-SMAD3
TCGA-DD-A3A8-01	75	Male	T2	N0	M0	II	G2	11	1	3.44904619030034	3.4075009044386	Low-SMAD2	High-SMAD3
TCGA-DD-AACL-01	66	Female	T1	N0	M0	I	G3	107	1	3.76780304658517	2.47276114991763	Low-SMAD2	Low-SMAD3
TCGA-5C-A9VG-01	58	Male	T2	N0	M0	II	G2	328	0	4.06874105882072	3.02518310889351	Low-SMAD2	Low-SMAD3
TCGA-DD-A39W-01	29	Female	T3	N0	M0	III	G2	827	1	4.13428622951275	3.70943050795372	Low-SMAD2	High-SMAD3
TCGA-ED-A66Y-01	51	Female	T3	N0	M0	III	G3	296	1	4.80013550090194	4.10441021170049	Low-SMAD2	High-SMAD3
TCGA-ED-A8O5-01	59	Female	T3	N0	M0	III	G3	406	0	4.46342434154267	3.59226852871981	Low-SMAD2	High-SMAD3
TCGA-DD-A11A-01	67	Male	T1	N0	M0	I	G3	79	0	3.98098596158138	2.44919199302902	Low-SMAD2	Low-SMAD3
TCGA-K7-A5RG-01	66	Male	T1	NA	NA	I	G1	519	0	4.26685806289281	2.64636196880671	Low-SMAD2	Low-SMAD3
TCGA-CC-5258-01	48	Male	T2	N0	M0	II	G2	129	1	4.64101230595621	3.57421216890254	Low-SMAD2	High-SMAD3
TCGA-G3-A5SJ-01	59	Male	T1	NA	M0	I	G2	698	0	4.58442396387062	3.659999009321	Low-SMAD2	High-SMAD3
TCGA-2Y-A9H6-01	68	Female	T1	NA	NA	I	G2	357	0	3.73891665103872	3.31776626136866	Low-SMAD2	Low-SMAD3
TCGA-ED-A7PY-01	20	Female	T2	NA	M0	II	G3	390	0	3.27958546908196	2.78051473694823	Low-SMAD2	Low-SMAD3
TCGA-DD-AADO-01	55	Male	T1	N0	M0	I	G3	453	0	1.68750218398174	2.1046697224508	Low-SMAD2	Low-SMAD3
TCGA-DD-AADL-01	58	Male	T1	N0	M0	I	G4	636	0	4.7655396524577	3.15074103366473	Low-SMAD2	Low-SMAD3
TCGA-DD-A3A6-01	72	Female	T2	N0	M0	II	G2	3258	1	2.77419409416097	2.28127334521558	Low-SMAD2	Low-SMAD3
TCGA-T1-A6J8-01	68	Male	T1	NA	M0	NA	G2	23	0	4.39029073695663	2.85017731989729	Low-SMAD2	Low-SMAD3
TCGA-CC-A8HT-01	74	Male	T3	N0	M0	III	G2	140	1	4.62882346471868	2.27230517929205	Low-SMAD2	Low-SMAD3
TCGA-K7-A6G5-01	66	Male	T1	N0	NA	I	G2	512	0	3.37999332783562	2.27531940464469	Low-SMAD2	Low-SMAD3
TCGA-GJ-A6C0-01	75	Female	T2	NA	NA	II	G2	31	1	4.36183070681915	3.03755851329586	Low-SMAD2	Low-SMAD3
TCGA-FV-A4ZP-01	78	Male	T3	NA	M0	III	G2	2486	1	2.14110981639668	1.27559923214543	Low-SMAD2	Low-SMAD3
TCGA-DD-A4NK-01	80	Female	T3	N0	M0	III	G2	1210	1	4.30528203302134	2.90902308219827	Low-SMAD2	Low-SMAD3
TCGA-DD-A4NF-01	72	Male	T1	N0	M0	I	G2	942	0	5.08708031517462	4.79550806608113	High-SMAD2	High-SMAD3
TCGA-UB-A7MF-01	56	Male	T3	NA	NA	III	G2	214	1	3.37448038522539	2.70286718109075	Low-SMAD2	Low-SMAD3
TCGA-ED-A627-01	74	Male	T1	NA	M0	I	G2	423	0	4.35269909356632	3.37999332783562	Low-SMAD2	High-SMAD3
TCGA-G3-A25Z-01	58	Male	T1	N0	M0	I	G2	655	0	3.69392171586145	1.90342226006268	Low-SMAD2	Low-SMAD3
TCGA-KR-A7K2-01	64	Male	T1	N0	M0	I	G1	829	0	2.87994187955897	1.97124968372131	Low-SMAD2	Low-SMAD3
TCGA-DD-AAE0-01	45	Female	T3	N0	M0	III	G4	555	0	2.36762621099322	3.35912832869358	Low-SMAD2	High-SMAD3
TCGA-2Y-A9GT-01	51	Male	T1	NA	NA	I	G2	1624	1	3.86506978073775	3.18121939862022	Low-SMAD2	Low-SMAD3
TCGA-DD-AAVV-01	56	Male	T2	N0	M0	II	G3	2455	0	3.54858396392929	2.86414155280277	Low-SMAD2	Low-SMAD3
TCGA-CC-A8HU-01	39	Female	T3	N0	M0	III	G3	344	1	4.4087715281915	3.27958546908196	Low-SMAD2	Low-SMAD3
TCGA-FV-A2QR-01	75	Male	T1	N0	M0	I	G1	581	1	4.53233292137084	2.74436364435114	Low-SMAD2	Low-SMAD3
TCGA-DD-A116-01	68	Male	T3	N0	M0	III	G3	1622	1	3.35064709863975	3.65659206163376	Low-SMAD2	High-SMAD3
TCGA-DD-A1EL-01	23	Male	T2	N0	M0	II	G3	415	1	4.85802451868161	3.5174299002277	Low-SMAD2	High-SMAD3
TCGA-DD-AADJ-01	70	Female	T1	N0	M0	I	G3	1066	0	2.29598692980583	1.69198730096539	Low-SMAD2	Low-SMAD3
TCGA-BC-A5W4-01	69	Male	T3	NA	M0	III	G3	547	1	3.72911328043404	2.04647324249977	Low-SMAD2	Low-SMAD3
TCGA-2Y-A9GY-01	64	Female	T2	NA	NA	II	G3	757	1	3.66230139244316	3.20803166844249	Low-SMAD2	Low-SMAD3
TCGA-XR-A8TD-01	49	Female	T3	N0	M0	III	G3	1030	0	4.28838765421081	2.76787818877793	Low-SMAD2	Low-SMAD3
TCGA-BC-A69I-01	69	Male	T1	N0	M0	I	G1	387	0	3.26766075947894	3.72587750927985	Low-SMAD2	High-SMAD3
TCGA-MR-A8JO-01	34	Male	T1	N0	NA	I	G3	330	0	3.78875588044705	2.55118570709304	Low-SMAD2	Low-SMAD3
TCGA-DD-A11C-01	69	Male	T1	N0	M0	I	G3	662	0	4.16353870643385	3.46086069403633	Low-SMAD2	High-SMAD3
TCGA-DD-AAEE-01	55	Male	T1	N0	M0	I	G4	810	0	4.01351302072794	3.90599935468941	Low-SMAD2	High-SMAD3
TCGA-DD-AAD8-01	73	Female	T1	N0	M0	I	G2	1219	0	3.72254990644056	3.01273494247959	Low-SMAD2	Low-SMAD3
TCGA-WQ-A9G7-01	71	Female	T3	NA	M0	NA	G3	30	0	3.24957139719408	2.59477908002987	Low-SMAD2	Low-SMAD3
TCGA-DD-AAD5-01	54	Male	T1	N0	M0	I	G3	1345	0	3.16530370565083	3.63699261255626	Low-SMAD2	High-SMAD3
TCGA-HP-A5N0-01	90	Female	NA	NA	M0	NA	NA	1147	1	3.78356180088537	2.44119148877104	Low-SMAD2	Low-SMAD3
TCGA-DD-AAVZ-01	38	Male	T1	N0	M0	I	G2	1900	0	4.73010934152232	3.63699261255626	Low-SMAD2	High-SMAD3
TCGA-DD-AADW-01	48	Male	T1	N0	M0	I	G3	587	0	4.83138505598486	4.21419960599147	Low-SMAD2	High-SMAD3
TCGA-DD-A1EI-01	46	Male	T1	N0	M0	I	G2	183	0	4.68039128956408	3.72476823853174	Low-SMAD2	High-SMAD3
TCGA-CC-A123-01	24	Female	T3	N0	M0	III	G1	219	0	1.57577718326656	1.95274092105437	Low-SMAD2	Low-SMAD3
TCGA-DD-A1EA-01	68	Male	T2	N0	M0	II	G2	2415	0	5.37957755638078	4.9393047568872	High-SMAD2	High-SMAD3
TCGA-DD-A3A4-01	37	Male	T3	N0	M0	III	G3	612	1	5.49573340992654	3.37312508753245	High-SMAD2	High-SMAD3
TCGA-5R-AAAM-01	65	Female	T2	N0	M0	II	G2	46	1	4.28620544817014	2.97103135188926	Low-SMAD2	Low-SMAD3
TCGA-CC-A7IG-01	47	Male	T2	N0	M0	II	G2	299	1	4.05492126859955	2.74649083730554	Low-SMAD2	Low-SMAD3
TCGA-LG-A9QD-01	68	Male	T3	N0	M0	III	G2	366	0	3.58750038642672	2.15411827883201	Low-SMAD2	Low-SMAD3
TCGA-ZS-A9CD-01	73	Male	T2	NA	NA	II	G2	1386	1	3.86702576067718	3.07741699291137	Low-SMAD2	Low-SMAD3
TCGA-UB-A7MC-01	59	Male	T3	N0	NA	III	G3	500	0	4.42764543367785	3.90982621486017	Low-SMAD2	High-SMAD3
TCGA-ED-A7PZ-01	61	Male	T2	NA	M0	II	G2	6	0	3.41429575845239	2.92238224300242	Low-SMAD2	Low-SMAD3
TCGA-2Y-A9H8-01	85	Female	T1	NA	NA	NA	G2	633	1	3.78142894200863	2.33939436816787	Low-SMAD2	Low-SMAD3
TCGA-BC-A217-01	75	Female	T2	NA	M0	II	G3	1397	1	4.18431986008193	3.46868176297751	Low-SMAD2	High-SMAD3
TCGA-CC-A7IF-01	59	Male	T3	N0	M0	III	G1	649	1	3.73234964360804	3.24957139719408	Low-SMAD2	Low-SMAD3
TCGA-DD-A39Z-01	43	Female	T2	NA	M0	II	G2	601	1	2.9071161759326	2.14760977419013	Low-SMAD2	Low-SMAD3
TCGA-UB-A7ME-01	51	Male	T1	NA	NA	I	G2	486	0	4.02599307155722	3.47132005093165	Low-SMAD2	High-SMAD3
TCGA-ZP-A9D4-01	64	Female	T1	NA	NA	NA	G1	395	0	4.21807900898993	4.49704720949044	Low-SMAD2	High-SMAD3
TCGA-DD-A4NB-01	25	Male	T1	N0	M0	I	G2	989	0	4.83399030584148	3.0269375842456	Low-SMAD2	Low-SMAD3
TCGA-CC-A9FS-01	55	Male	T2	N0	M0	II	G2	211	0	3.98651303424522	3.06024095103578	Low-SMAD2	Low-SMAD3
TCGA-BC-A112-01	80	Male	T3	NA	NA	NA	G2	153	1	5.30340399460046	4.58806577116668	High-SMAD2	High-SMAD3
TCGA-DD-AACK-01	70	Male	T1	N0	M0	I	G2	9	0	4.20956402551811	3.39790318994643	Low-SMAD2	High-SMAD3
TCGA-DD-A73G-01	73	Female	T1	N0	M0	I	G3	3478	0	1.39012719295575	1.90730743050151	Low-SMAD2	Low-SMAD3
TCGA-DD-AAVY-01	56	Male	T3	N0	M0	III	G2	1970	0	5.19065407950278	3.85408267675681	High-SMAD2	High-SMAD3
TCGA-G3-AAV7-01	38	Male	T2	N0	M0	II	G2	361	0	5.38201755536565	3.05153143247121	High-SMAD2	Low-SMAD3
TCGA-G3-A5SL-01	70	Male	T2	NA	M0	II	G2	621	0	4.46867548562883	3.95430763782182	Low-SMAD2	High-SMAD3
TCGA-CC-A7IL-01	61	Male	T3	N0	M0	III	G1	278	1	4.55712322002174	3.09444397497714	Low-SMAD2	Low-SMAD3
TCGA-RC-A7S9-01	47	Female	T1	N0	M0	I	G3	640	0	3.28254598858331	2.3135342173455	Low-SMAD2	Low-SMAD3
TCGA-G3-A3CI-01	71	Male	T1	N0	M0	I	G2	180	0	3.77197316103759	2.35079960189017	Low-SMAD2	Low-SMAD3
TCGA-DD-AACX-01	66	Male	T2	N0	M0	II	G3	170	0	3.85408267675681	4.24572497395613	Low-SMAD2	High-SMAD3
TCGA-ED-A97K-01	54	Male	T3	N0	M0	III	G2	6	0	5.45457988921519	4.99690368157717	High-SMAD2	High-SMAD3
TCGA-EP-A2KC-01	62	Male	T1	NA	NA	I	G3	19	1	3.83900881481546	3.61714085595723	Low-SMAD2	High-SMAD3
TCGA-DD-A11D-01	57	Female	T1	N0	M0	I	G2	1560	1	4.12023885511057	3.19394983396376	Low-SMAD2	Low-SMAD3
TCGA-DD-A73C-01	65	Female	T3	N0	M0	III	G1	701	0	4.78143636647696	2.89351907851447	Low-SMAD2	Low-SMAD3
TCGA-EP-A12J-01	62	Male	T1	NA	NA	I	G1	570	0	4.54544356132814	4.93311379875261	Low-SMAD2	High-SMAD3
TCGA-DD-A4NS-01	61	Female	T1	N0	M0	I	G2	2456	1	4.63410156650245	4.28696445614797	Low-SMAD2	High-SMAD3
TCGA-BC-A110-01	51	Female	T1	NA	NA	NA	G1	2116	1	3.05848087334225	2.55118570709304	Low-SMAD2	Low-SMAD3
TCGA-BD-A3ER-01	62	Male	T2	NA	NA	II	G2	1115	0	3.79191014088087	2.74002587695299	Low-SMAD2	Low-SMAD3
TCGA-BC-4073-01	73	Male	T3	N0	NA	III	G3	849	0	5.24115756113342	1.22094296829716	High-SMAD2	Low-SMAD3
TCGA-DD-AAEK-01	51	Male	T2	N0	M0	II	G3	1067	0	4.40200657426989	4.43298569870928	Low-SMAD2	High-SMAD3
TCGA-ED-A7XP-01	53	Female	T2	N0	M0	II	G3	400	0	4.21032079693045	3.09947778665769	Low-SMAD2	Low-SMAD3
TCGA-G3-A25S-01	64	Male	T1	N0	M0	I	G2	416	1	3.15233846860552	2.61140380465119	Low-SMAD2	Low-SMAD3
TCGA-G3-AAV2-01	50	Male	T1	N0	M0	I	G1	372	0	3.97555396317157	2.63947482364384	Low-SMAD2	Low-SMAD3
TCGA-UB-AA0U-01	60	Male	T2	NA	NA	II	G2	327	0	4.68827236347543	3.92700930202221	Low-SMAD2	High-SMAD3
TCGA-RG-A7D4-01	69	Male	T2	N0	M0	II	G2	1098	0	3.58988427916077	3.07574221495095	Low-SMAD2	Low-SMAD3
TCGA-DD-AAW3-01	69	Male	T1	N0	M0	I	G2	1633	0	4.34841967239043	3.23124058958171	Low-SMAD2	Low-SMAD3
TCGA-DD-A1EB-01	72	Female	T1	N0	M0	I	G2	2017	0	4.2327503855527	2.76574551057699	Low-SMAD2	Low-SMAD3
TCGA-DD-AADU-01	60	Male	T2	N0	M0	II	G3	554	0	2.99479078879293	3.50985661948959	Low-SMAD2	High-SMAD3
TCGA-CC-A3MA-01	61	Male	T3	N0	M0	III	G2	303	1	5.3840672328777	4.40810449113373	High-SMAD2	High-SMAD3
TCGA-DD-AADM-01	58	Male	T2	N0	M0	II	G3	12	1	3.15074103366473	2.17984755415958	Low-SMAD2	Low-SMAD3
TCGA-FV-A2QQ-01	80	Male	T1	N0	NA	I	G2	729	0	3.67483186505551	3.08597124209845	Low-SMAD2	Low-SMAD3
TCGA-QA-A7B7-01	48	Male	T2	NA	NA	II	G2	94	0	4.00994859747122	2.71608215289606	Low-SMAD2	Low-SMAD3
TCGA-CC-A5UD-01	45	Male	T3	N0	M0	III	G2	304	1	4.48099534742216	4.74368056352987	Low-SMAD2	High-SMAD3
TCGA-DD-AACZ-01	63	Female	T1	N0	M0	I	G4	171	1	4.68096789438918	3.59226852871981	Low-SMAD2	High-SMAD3
TCGA-XR-A8TG-01	58	Male	T1	NA	M0	I	G2	898	0	4.40400731246405	4.24572497395613	Low-SMAD2	High-SMAD3
TCGA-DD-A3A7-01	67	Male	T3	N0	M0	III	G3	419	1	1.91876509503679	1.43350425710672	Low-SMAD2	Low-SMAD3
TCGA-DD-AAD1-01	51	Female	T1	N0	M0	I	G4	564	0	5.00988591427689	3.95337216989231	Low-SMAD2	High-SMAD3
TCGA-DD-A3A2-01	76	Female	T1	N0	M0	I	G1	2131	1	3.34920402356395	1.63736035969452	Low-SMAD2	Low-SMAD3
TCGA-RC-A7SH-01	42	Male	T2	N0	M0	II	G3	468	0	2.56097926937869	3.37728176424887	Low-SMAD2	High-SMAD3
TCGA-DD-AACY-01	61	Male	T1	N0	M0	I	G3	1450	0	3.64398319068834	2.45180656127153	Low-SMAD2	Low-SMAD3
TCGA-CC-A7IK-01	59	Male	T3	N0	M0	III	G3	262	1	4.37515293632009	4.48290584630389	Low-SMAD2	High-SMAD3
TCGA-DD-AAE1-01	52	Male	T1	N0	M0	I	G3	552	0	3.87885893194335	3.00021444547628	Low-SMAD2	Low-SMAD3
TCGA-5C-AAPD-01	61	Male	T2	N0	M0	II	G1	20	0	2.84819650099047	1.84034079433318	Low-SMAD2	Low-SMAD3
TCGA-DD-AAVP-01	48	Male	T1	N0	M0	I	G1	2752	0	2.87596763884567	3.72800380642682	Low-SMAD2	High-SMAD3
TCGA-ED-A7PX-01	48	Female	T2	NA	M0	II	G3	6	0	5.4571206514285	4.35621821830462	High-SMAD2	High-SMAD3
TCGA-DD-AAD6-01	66	Male	T3	N0	M0	III	G3	672	0	2.11473451004493	3.122822440649	Low-SMAD2	Low-SMAD3
TCGA-BC-A10X-01	52	Female	T3	N0	NA	III	G2	770	1	4.01266876262985	2.82600704501884	Low-SMAD2	Low-SMAD3
TCGA-CC-A1HT-01	50	Male	T3	N0	M0	III	G3	101	1	5.42429428078707	5.29170910644804	High-SMAD2	High-SMAD3
TCGA-DD-AACI-01	69	Male	T2	N0	M0	II	G3	1618	0	2.38159025508149	2.48055437564032	Low-SMAD2	Low-SMAD3
TCGA-BC-4072-01	74	Female	T3	N0	M0	III	G3	1490	1	4.75330854756934	3.81567702606351	Low-SMAD2	High-SMAD3
TCGA-YA-A8S7-01	68	Male	T3	N0	NA	III	G3	412	1	4.04618250532337	3.50347248693425	Low-SMAD2	High-SMAD3
TCGA-DD-AAC9-01	51	Male	T1	N0	M0	I	G2	347	0	3.01273494247959	1.95645095524207	Low-SMAD2	Low-SMAD3
TCGA-DD-A119-01	40	Male	T3	N0	M1	IV	G3	223	1	3.35624049522766	1.88011871174612	Low-SMAD2	Low-SMAD3
TCGA-XR-A8TC-01	43	Female	T1	NA	NA	I	G2	1339	0	4.55281465901837	3.73780656399558	Low-SMAD2	High-SMAD3
TCGA-DD-AADG-01	70	Male	T3	N0	M0	III	G3	1145	0	3.83398681593958	3.8797909792251	Low-SMAD2	High-SMAD3
TCGA-G3-A7M9-01	70	Male	T3	NA	NA	III	G2	56	1	5.06573235828064	4.02242661939418	High-SMAD2	High-SMAD3
TCGA-CC-A9FW-01	68	Male	T3	N0	M0	III	G2	248	0	4.50717943591352	3.02878010454367	Low-SMAD2	Low-SMAD3
TCGA-DD-AADR-01	58	Male	T1	N0	M0	I	G3	2028	0	3.61714085595723	2.11135160966636	Low-SMAD2	Low-SMAD3
TCGA-EP-A26S-01	70	Male	T1	N0	NA	I	G2	608	0	4.19547331522314	4.2327503855527	Low-SMAD2	High-SMAD3
