# Supplementary material for: Fluorofenidone alleviates liver fibrosis by inhibiting hepatic stellate cell autophagy via the TGF-β1/Smad pathway: implications for liver cancer
Source: PeerJ. 2023 Sep 28;11:e16060. doi: 10.7717/peerj.16060 (PMC10542821; doi:10.7717/peerj.16060)
Supplement: Supplemental Information 6 [file peerj-11-16060-s006.zip › R codes-R matrices/1.2forestplot_AUTOPHAGY.R]

surv_expr <- fread("LIHC_TCGA_surv_expr.txt", data.table = F) %>% column_to_rownames("sample")
genes <- read.csv("Univar_result_AUTOPHAGY_final.csv")
genes <- genes$gene %>% unique()

surv_expr %<>% dplyr::select(c("time", "status", genes))
## month
surv_expr$time <- surv_expr$time / 30

library(survival)
names(surv_expr) %<>% str_replace_all("-", "_")
FUN_surv <- function(i, surv_expr) {
  Sur <- Surv(surv_expr$time, surv_expr$status)
  cox <- coxph(Sur ~ surv_expr[, i], data = surv_expr)
  coxSummary <- summary(cox)
  gene <- names(surv_expr)[i]
  HR <- coxSummary$coefficients[, "exp(coef)"]
  lower <- coxSummary$conf.int[, 3]
  upper <- coxSummary$conf.int[, 4]
  PValue <- round(coxSummary$coefficients[, 5], 6)
  res <- data.frame(gene = gene, HR = HR, lower.95 = lower, upper.95 = upper, pvalue = PValue)
  return(res)
}
l <- pbapply::pblapply(3:ncol(surv_expr), FUN = FUN_surv, surv_expr = surv_expr)
Univar <- do.call(rbind, l)
Univar$gene <- Univar$gene %>% str_replace_all("_", "-")

df <- Univar
names(df)[2] <- "HR"
names(df)[3] <- "lower"
names(df)[4] <- "upper"
names(df)[5] <- "pvalue"
df$HR <- round(df$HR, 2)
df$lower <- round(df$lower, 2)
df$upper <- round(df$upper, 2)
df %<>% mutate(`HR (95%CI)` = str_c(HR, str_c("(", str_c(lower, upper, sep = "-"), ")")))
df$pvalue <- format(df$pvalue, digits = 4) %>% as.numeric()
df$pvalue <- ifelse(df$pvalue < 0.0001, "<0.0001", df$pvalue)
df <- df %>% arrange(desc(HR))
df$pvalue[which(df$pvalue == "1e-04")] <- "0.0001"

library(forestplot)
data <- df
head(data)
data1 <- data %>% dplyr::filter(HR > 1)
data2 <- data %>% dplyr::filter(HR < 1)

hrtable <- rbind(
  c("Increase in Hazard", NA, NA, NA, NA, NA),
  data1,
  c("Reduction in the hazard", NA, NA, NA, NA, NA),
  data2
)

# 将要在图中展示的文本
tabletext <- cbind(
  c("Genes", "Increase in Hazard", data1$gene, "Reduction in the Hazard", data2$gene),
  c("P Value", NA, data1$pvalue, NA, data2$pvalue),
  c("Hazard Ratio", NA, data1$`HR (95%CI)`, NA, data2$`HR (95%CI)`)
)

which(tabletext[, 1] == "Reduction in the Hazard")
nrow(tabletext) + 1
