# Supplementary material for: Fluorofenidone alleviates liver fibrosis by inhibiting hepatic stellate cell autophagy via the TGF-β1/Smad pathway: implications for liver cancer
Source: PeerJ. 2023 Sep 28;11:e16060. doi: 10.7717/peerj.16060 (PMC10542821; doi:10.7717/peerj.16060)
Supplement: Supplemental Information 6 [file peerj-11-16060-s006.zip › R codes-R matrices/1.5heatmap_SMAD_AUTOPHAGY_TCGA.R]

df <- cluster %>%
  inner_join(expr %>% t() %>% as.data.frame() %>% rownames_to_column("sample")) %>%
  column_to_rownames(names(.)[1])

FUN <- function(gene) {
  temp <- df[, c(gene, "cluster")]
  names(temp)[1] <- "gene"
  pv <- cor.test(temp[, "gene"] %>% as.numeric(), temp[, "cluster"] %>% as.numeric(), method = "spearman")$p.value
  return(data.frame(gene = gene, pv = pv))
}
l <- lapply(names(df)[-1], FUN)
res <- do.call(rbind, l)
p.value <- res$pv
res$sig.label <- ifelse(p.value < 0.001,"***",
                        ifelse(p.value < 0.01,"**",
                               ifelse(p.value < 0.05,"*","")))
res$lab <- str_c(res$gene, res$sig.label)


# heatmap -----------------------------------------------------------------


rownames(expr) <- res$lab

exprSet <- expr

clin <- read.csv("all_u_need.csv")
clin <- clin %>% dplyr::select(
  sample, AUTOPHAGY, everything()
) %>% dplyr::select(-c(time, status))

expr_df <- expr[, cluster$sample]
exprSet <- expr_df
n <- t(scale(t(exprSet)))
n[n > 1] <- 1
n[n < -1] <- -1
exprSet <- n %>% as.data.frame()

cluster <- cluster %>% dplyr::select(-2) %>% inner_join(clin)
annotation_col <- cluster %>% column_to_rownames("sample")
rownames(annotation_col) <- colnames(exprSet)
names(annotation_col)[1] <- "AUTOPHAGY"

ann_colors <- list(
  AUTOPHAGY = c("#ff6b35", "#1a659e") %>% rev()
)

library(pheatmap)
library(ComplexHeatmap)
p <- ComplexHeatmap::pheatmap(exprSet, cellwidth = 0.6, cellheight = 30,
                              fontsize = 12,
                              # scale="row", #为基因做scale
                              cluster_rows = F, cluster_cols = F, # 不聚类
                              color = colorRampPalette(c("#64BFA5", "black", "#67529C"))(50),
                              show_colnames = F, show_rownames = T,
                              annotation_col = annotation_col,
                              annotation_colors = ann_colors,
                              fontsize_row = 12,
                              annotation_names_col = T,
                              annotation_names_row = F, 
                              border_color = NA, border_gp = gpar(col = "black", lwd = 2)
)
