# Supplementary material for: Fluorofenidone alleviates liver fibrosis by inhibiting hepatic stellate cell autophagy via the TGF-β1/Smad pathway: implications for liver cancer
Source: PeerJ. 2023 Sep 28;11:e16060. doi: 10.7717/peerj.16060 (PMC10542821; doi:10.7717/peerj.16060)
Supplement: Supplemental Information 6 [file peerj-11-16060-s006.zip › R codes-R matrices/Univar_result_AUTOPHAGY_final.csv]

gene	HR	lower.95	upper.95	pvalue
ATG12	1.89621439441004	1.35486851879531	2.65385827457626	0.000191
ATG3	1.71585525576723	1.26190988265553	2.33309786951539	0.000574
ATG4B	1.56500710038514	1.14017661058296	2.14812968580686	0.005575
ATG5	1.58973822155649	1.16019688170018	2.1783092619367	0.00392
ATG7	1.81255429757289	1.25790739436124	2.61176068793063	0.001417
GABARAPL1	0.824894631888614	0.711960118100918	0.955743357554476	0.010391
PIK3C3	1.41004463399838	1.05119231956924	1.89140068173477	0.02184
PRKAA2	1.24576147862897	1.04281242192789	1.48820787804458	0.015435
