# Supplementary material for: Fluorofenidone alleviates liver fibrosis by inhibiting hepatic stellate cell autophagy via the TGF-β1/Smad pathway: implications for liver cancer
Source: PeerJ. 2023 Sep 28;11:e16060. doi: 10.7717/peerj.16060 (PMC10542821; doi:10.7717/peerj.16060)
Supplement: Supplemental Information 6 [file peerj-11-16060-s006.zip › R codes-R matrices/Univar_result_AUTOPHAGY.csv]

gene	HR	lower.95	upper.95	pvalue
ATG12	1.89621439441004	1.35486851879531	2.65385827457626	0.000191
ATG3	1.71585525576723	1.26190988265553	2.33309786951539	0.000574
ATG4A	1.01459030184218	0.755444994032334	1.3626319437205	0.923315
ATG4B	1.56500710038514	1.14017661058296	2.14812968580686	0.005575
ATG4C	1.32000188127935	0.94710057381195	1.8397253837236	0.101194
ATG4D	1.08090529331855	0.852488303253719	1.37052467308321	0.520666
ATG5	1.58973822155649	1.16019688170018	2.1783092619367	0.00392
ATG7	1.81255429757289	1.25790739436124	2.61176068793063	0.001417
BECN1	1.29338913171736	0.981862058077675	1.70375811172473	0.067283
BECN2	1.1854673415923	0.217081854719471	6.47374613506039	0.844274
GABARAP	1.2825433034904	0.924210490676129	1.779808108567	0.136615
GABARAPL1	0.824894631888614	0.711960118100918	0.955743357554476	0.010391
GABARAPL2	1.11941977780595	0.78857513003043	1.58906943831055	0.527964
IFNA1	4619642.34403979	1.00983542564325	21133240966716.5	0.049854
IFNA10	NA	NA	NA	NA
IFNA13	10803556513.9739	0.000357846827625993	3.26164225417179e+23	0.1446
IFNA14	4.81868672080096	2.8006834287167e-20	8.29074127948228e+20	0.947261
IFNA16	NA	NA	NA	NA
IFNA17	3353.52726478089	3.4429467307569e-08	326643018178689	0.529466
IFNA2	3.77518138224024e-218	0	Inf	0.994836
IFNA21	6.31589090575875	0.000452822200517966	88093.0261100648	0.705036
IFNA4	46.1822405545473	4.6711738671056e-11	45658744532230.7	0.785644
IFNA5	1.15414767426702	0.00134943773121334	987.119911652584	0.966803
IFNA6	0.000245786500589164	1.62847893915547e-26	3709658284140702208	0.749749
IFNA7	8627423.70801885	0.000158162046030614	470608731397408448	0.205469
IFNA8	NA	NA	NA	NA
IFNG	0.880399298875993	0.549087815247812	1.4116192418357	0.596938
INS	0.392969091691327	0.0710711881598312	2.17281729802269	0.284382
PIK3C3	1.41004463399838	1.05119231956924	1.89140068173477	0.02184
PIK3R4	1.3756856035421	0.984533949193477	1.92224034665672	0.061672
PRKAA1	1.22694429735262	0.986954581091001	1.52529036051691	0.065516
PRKAA2	1.24576147862897	1.04281242192789	1.48820787804458	0.015435
ULK1	1.06263843153547	0.845894043879586	1.33491947880047	0.601668
ULK2	0.996920155783821	0.797414921474087	1.24633960344111	0.9784
ULK3	0.965719208706935	0.758659495391578	1.22929139585103	0.776941
