# Supplementary material for: Fluorofenidone alleviates liver fibrosis by inhibiting hepatic stellate cell autophagy via the TGF-β1/Smad pathway: implications for liver cancer
Source: PeerJ. 2023 Sep 28;11:e16060. doi: 10.7717/peerj.16060 (PMC10542821; doi:10.7717/peerj.16060)
Supplement: Supplemental Information 6 [file peerj-11-16060-s006.zip › R codes-R matrices/2.0cor_score_TCGA.R]

surv_expr <- fread("LIHC_TCGA_surv_expr.txt", data.table = F)
exprSet <- surv_expr %>% dplyr::select(-c("time", "status")) %>% column_to_rownames("sample") %>% 
  t() %>% as.data.frame()

df <- read.csv("all_u_need.csv") %>% dplyr::select(sample, AUTOPHAGY)
exprSet <- exprSet[, df$sample]

exprSet <- rbind(df$AUTOPHAGY, exprSet)
rownames(exprSet)[1] <- "AUTOPHAGY"

FUN <- function(i) {
  res <- cor.test(exprSet[1, ] %>% as.numeric(), exprSet[i, ] %>% as.numeric(), method = "spearman")
  p <- res$p.value
  cor <- res$estimate
  df <- data.frame(p = p, cor = cor)
  rownames(df) <- rownames(exprSet)[i]
  return(df)
}
l <- pbapply::pblapply(2:nrow(exprSet), FUN = FUN)
df <- do.call(rbind, l) %>% na.omit()
write.csv(df, file = "cor_AUTOPHAGY_TCGA.csv")
