# Supplementary material for: Fluorofenidone alleviates liver fibrosis by inhibiting hepatic stellate cell autophagy via the TGF-β1/Smad pathway: implications for liver cancer
Source: PeerJ. 2023 Sep 28;11:e16060. doi: 10.7717/peerj.16060 (PMC10542821; doi:10.7717/peerj.16060)
Supplement: Supplemental Information 6 [file peerj-11-16060-s006.zip › R codes-R matrices/2.1GSEA_score_KEGG.R]

hallmark <- read.csv("../HSA_KEGG.csv")
hallmark$ENTREZID <- as.character(hallmark$ENTREZID)
ID <- bitr(hallmark$ENTREZID, fromType = "ENTREZID", toType = "SYMBOL", OrgDb = org.Hs.eg.db)
hallmark <- hallmark %>% inner_join(ID) %>% dplyr::select(-ENTREZID)

TERM2GENE <- hallmark[, c("KEGGID", "SYMBOL")]
TERM2NAME <- hallmark[, c("KEGGID", "DESCRIPTION")]

set.seed(2020)
clustergsea <- GSEA(
  geneList = si.id, TERM2GENE = TERM2GENE, TERM2NAME = TERM2NAME, verbose = F,
  minGSSize = 10, maxGSSize = 500, nPerm = 10000, pvalueCutoff = 1
)
clustergsea <- clustergsea[clustergsea$pvalue < 0.05, asis = T]
write.csv(clustergsea, "clustergsea_result_KEGG_AUTOPHAGY.csv")


sel <- read.csv("clustergsea_result_KEGG_AUTOPHAGY_sel.csv") %>% as.data.frame()
clustergsea <- clustergsea[clustergsea$ID %in% sel$ID, asis = T]
res <- clustergsea@result

dir_name <- "GSEAplot_KEGG_AUTOPHAGY"
dir.create(dir_name)

source("GSEA_KEGG_plot.R")
dir.create("GSEA_KEGG_plot/")
FUN <- function(i){
  tmp <- res[which(res$ID == i), ]
  lab <- str_c("NES = ", round(tmp$NES, 4), "  PValue = ", format(tmp$pvalue,  digits = 2, scientific = F))
  p <- GSEA_KEGG_plot(object = clustergsea, geneSetID = i, mRNA_si = mRNA_si, text = F, subtitle = lab)
  p <- p + theme(legend.position = 'none')
  return(p)
}
l <- lapply(sel$ID[1:9], FUN)
cowplot::plot_grid(plotlist = l, ncol = 3, align = 'hv')
ggsave("GSEAplot_KEGG_AUTOPHAGY_TCGA.pdf", width = 12, height = 10)
