# Supplementary material for: Fluorofenidone alleviates liver fibrosis by inhibiting hepatic stellate cell autophagy via the TGF-β1/Smad pathway: implications for liver cancer
Source: PeerJ. 2023 Sep 28;11:e16060. doi: 10.7717/peerj.16060 (PMC10542821; doi:10.7717/peerj.16060)
Supplement: Supplemental Information 6 [file peerj-11-16060-s006.zip › R codes-R matrices/KEGG_REGULATION_OF_AUTOPHAGY.v2023.1.Hs.gmt]

KEGG_REGULATION_OF_AUTOPHAGY	https://www.gsea-msigdb.org/gsea/msigdb/human/geneset/KEGG_REGULATION_OF_AUTOPHAGY	ATG12	ATG3	ATG4A	ATG4B	ATG4C	ATG4D	ATG5	ATG7	BECN1	BECN2	GABARAP	GABARAPL1	GABARAPL2	IFNA1	IFNA10	IFNA13	IFNA14	IFNA16	IFNA17	IFNA2	IFNA21	IFNA4	IFNA5	IFNA6	IFNA7	IFNA8	IFNG	INS	PIK3C3	PIK3R4	PRKAA1	PRKAA2	ULK1	ULK2	ULK3
