# Supplementary material for: Fluorofenidone alleviates liver fibrosis by inhibiting hepatic stellate cell autophagy via the TGF-β1/Smad pathway: implications for liver cancer
Source: PeerJ. 2023 Sep 28;11:e16060. doi: 10.7717/peerj.16060 (PMC10542821; doi:10.7717/peerj.16060)
Supplement: Supplemental Information 6 [file peerj-11-16060-s006.zip › R codes-R matrices/2.2all_u_need_SMAD2_SMAD3.R]

surv_expr <- fread("LIHC_TCGA_surv_expr.txt", data.table = F)
surv_df <- surv_expr %>%
  dplyr::select(c("sample", "time", "status", "SMAD2", "SMAD3")) %>%
  as.data.frame()
# surv_df$time <- surv_df$time/ 30
cutoff <- survminer::surv_cutpoint(surv_df, time = "time", event = "status", variables = "SMAD2", minprop = 0.1) %>% .$cutpoint
cutoff <- cutoff$cutpoint
surv_df$SMAD2_group <- ifelse(surv_df$SMAD2 >= cutoff, "High-SMAD2", "Low-SMAD2")

cutoff <- survminer::surv_cutpoint(surv_df, time = "time", event = "status", variables = "SMAD3", minprop = 0.1) %>% .$cutpoint
cutoff <- cutoff$cutpoint
surv_df$SMAD3_group <- ifelse(surv_df$SMAD3 >= cutoff, "High-SMAD3", "Low-SMAD3")

rt <- surv_df# %>% dplyr::select(-c("time", "status"))

df <- read.csv("LIHC_clinicalMatrix.csv")
df <- df %>% inner_join(rt)
write.csv(df, "all_u_need_SMAD2_SMAD3.csv", row.names = F)
