# Supplementary material for: Fluorofenidone alleviates liver fibrosis by inhibiting hepatic stellate cell autophagy via the TGF-β1/Smad pathway: implications for liver cancer
Source: PeerJ. 2023 Sep 28;11:e16060. doi: 10.7717/peerj.16060 (PMC10542821; doi:10.7717/peerj.16060)
Supplement: Supplemental Information 6 [file peerj-11-16060-s006.zip › R codes-R matrices/1.7boxplot_2genes.R]

for (i in names(input)[1:2]) {
  library(ggpubr)
  ggplot(input, aes(x = group, y = input[, i], fill = group)) +
    scale_fill_manual(values = c("#ff6b35", "#1a659e")) +
    geom_violin(
      alpha = 0.6, position = position_dodge(width = .75),
      size = 0.8, color = "black"
    ) + # 边框线黑色
    geom_boxplot(
      notch = TRUE, outlier.size = -1,
      color = "black", lwd = 0.8, alpha = 1
    ) + # 背景色透明化
    # geom_point(
    #   shape = 21, size = 1.5,
    #   position = position_jitterdodge(),
    #   color = "black", alpha = 1
    # ) + # 边框线黑色
    ylab(i) +
    xlab(NULL) +
    labs(fill = "") +
    stat_compare_means(aes(group = group), size = 6, method = "wilcox.test") +
    theme_blue + 
    theme(legend.position = 'none')
  ggsave(file = str_c("./boxplot_2genes/boxplot_", i, "_TN_TCGA.pdf"), width = 4, height = 3)
}
