# Supplementary material for: Fluorofenidone alleviates liver fibrosis by inhibiting hepatic stellate cell autophagy via the TGF-β1/Smad pathway: implications for liver cancer
Source: PeerJ. 2023 Sep 28;11:e16060. doi: 10.7717/peerj.16060 (PMC10542821; doi:10.7717/peerj.16060)
Supplement: Supplemental Information 6 [file peerj-11-16060-s006.zip › R codes-R matrices/1.3corrplot_AUTOPHAGY_TCGA_genes.R]

library(Rmisc)
library(corrplot)
library(ggcorrplot)
library(RColorBrewer)
library(grDevices)
df <- expr %>% column_to_rownames("sample")
df.cor <- round(cor(df, method = "spearman"), 3) # round(),对输出结果取小数点前三位,计算pearson相关性系数
df.cor
df.cor[which(df.cor %>% is.na())] <- 0
df.p <- round(cor_pmat(df, method = "spearman"), 3) # pearson系数
df.p
df.p[which(df.p %>% is.na())] <- 1

pdf("corrplot_AUTOPHAGY_TCGA_genes.pdf", width = 10, height = 10) # 保存图片到本地
corrplot(
  corr = df.cor, p.mat = df.p, method = "circle",
  tl.pos = "lt", tl.cex = 1, tl.col = "black",
  insig = "label_sig", sig.level = c(.001, .01, .05),
  pch.cex = 0.8, pch.col = "black", col = brewer.pal(n = 10, name = "RdBu") %>% rev()
) # 相关性系数范围为[-1,1]，间隔0.2变化颜色，所以选择10个颜色
dev.off()
