# Supplementary material for: Fluorofenidone alleviates liver fibrosis by inhibiting hepatic stellate cell autophagy via the TGF-β1/Smad pathway: implications for liver cancer
Source: PeerJ. 2023 Sep 28;11:e16060. doi: 10.7717/peerj.16060 (PMC10542821; doi:10.7717/peerj.16060)
Supplement: Supplemental Information 6 [file peerj-11-16060-s006.zip › R codes-R matrices/1.9oncoPredict.R]

surv_df <- read.csv("all_u_need.csv", row.names = 1)
cutoff <- survminer::surv_cutpoint(surv_df, time = "time", event = "status", variables = "AUTOPHAGY", minprop = 0.1) %>% .$cutpoint
cutoff <- cutoff$cutpoint
surv_df$group <- ifelse(surv_df$AUTOPHAGY >= cutoff, "High-AUTOPHAGY", "Low-AUTOPHAGY")
ann <- surv_df %>%
  rownames_to_column("sample") %>%
  dplyr::select(sample, group) # %>% column_to_rownames("sample")
head(ann)
inter <- intersect(names(dat), ann$sample)
## sample ID顺序必须一致
dat <- dat[, inter]
ann <- ann[match(inter, ann$sample), ]
rownames(ann) <- NULL
ann <- ann %>% column_to_rownames("sample")
identical(names(dat), rownames(ann))

testingExprData <- as.matrix(dat[, rownames(ann)])

# 准备数据1：细胞系表达
trainingExprData <- readRDS(file = "GDSC2_Expr_short.rds") # 数据类型为矩阵，细胞系表达是行为基因，列为细胞系，入值为表达谱的矩阵，表达谱需做log2标准化

# 准备数据2：细胞系对应药敏
trainingPtype <- readRDS(file = "GDSC2_Res.rds") # 数据类型为矩阵，细胞系药敏是行为细胞系，列为药物，入值为药物敏感性的矩阵，数据一般存在NA，需要过滤或进行填补
trainingPtype <- trainingPtype[, apply(trainingPtype, 2, function(x) {
  sum(is.na(x)) < 0.2 * nrow(trainingPtype)
})] # 去除在超过20%样本中都缺失的药物
trainingPtype <- trainingPtype[apply(trainingPtype, 1, function(x) {
  sum(is.na(x)) < 0.2 * ncol(trainingPtype)
}), ] # 去除在超过20%药物中都缺失的样本
trainingPtype <- t(impute.knn(t(trainingPtype))$data) # KNN填补缺失值
trainingPtype <- exp(trainingPtype) # 这里根据数据特点做指数化，因为原始数据是经过取对数的，但CALCPHENOTYPE.R会做一步power transformation，因此避免重复，这里还原数据规模

# 下面介绍这个函数中的其他参数
# batchCorrect选项: "eb"对应ComBat, "qn"对应quantiles normalization, "standardize", 以及 "none"
# "eb" 在使用微阵列数据做训练集（细胞系），并且应用到微阵列测试集（临床样本）时比较有效
# "standardize" 在使用微阵列数据做训练集（细胞系），但应用在RNA-seq测试集（临床样本）时比较有效
batchCorrect <- "eb" # 但我的测试集是标准化的RNA-seq，和芯片信号强度类似，所以依然选择eb

# 是否进行power transform选项：默认进行
powerTransformPhenotype <- TRUE

# 低变异基因过滤阈值选项：默认为0.2
removeLowVaryingGenes <- 0.2

# 在过滤基因时候采用的数据类型选项：'homogenizeData' （批次效应消除后的数据）或 'rawData'（原始数据）
removeLowVaringGenesFrom <- "homogenizeData"

# 确定最小训练样本数目（一般不存在这个问题因为GDSC，CTRP，PRISM都有很多细胞系）
minNumSamples <- 10

# 确定如何处理重复基因选项： -1是询问用户, 1 取均值, 以及 2 移除重复
selection <- 1

# 确定是否打印结果选项：默认进行
printOutput <- FALSE # 这里我不进行，免得最终markdown文件很长，自己运行的时候可以改为TRUE看到进度

# 确定是否采用PCA对基因表达进行降维选项：默认不进行
# 注意，如果选项report_pca = TRUE则上述选项必须为TRUE
pcr <- FALSE
report_pc <- FALSE

# 确定是否需要列出相关性结果来确定潜在的药物biomarker（个人觉得没有必要，药物靶标的搜寻可以参考FigureYa212drugTarget，这里的做法过于“简单粗暴”）
cc <- FALSE

# 确定是否要输入模型的拟合优度值R^2（细胞系训练集的模型回代到训练集的预测结果之间的吻合程度）
rsq <- FALSE # 想虐一下自己看看模型准确度的可以改为TRUE

# 确定在pcr=TRUE时，主成份分析需要达到的解释度，默认80，即所得到的主成份的解释度相加要大于80%
percent <- 80

# 构建模型并预测，该函数会在当前目录下生成calcPhenotype_Output，并且将药敏预测结果输入该目录，名为：DrugPredictions.csv
calcPhenotype(
  trainingExprData = as.matrix(trainingExprData), # 函数会自己匹配细胞系表达和药敏的共有样本
  trainingPtype = trainingPtype, # 但如果要选用特殊的细胞系类型，比如“生殖系统”、“消化系统”等，需要提前对细胞系做预筛选，函数不提供该操作
  testExprData = as.matrix(testingExprData),
  batchCorrect = batchCorrect,
  powerTransformPhenotype = powerTransformPhenotype,
  removeLowVaryingGenes = removeLowVaryingGenes,
  minNumSamples = minNumSamples,
  selection = selection,
  printOutput = printOutput,
  pcr = pcr,
  removeLowVaringGenesFrom = removeLowVaringGenesFrom,
  report_pc = report_pc,
  cc = cc,
  percent = percent,
  rsq = rsq
)

drugsen <- read.csv("./calcPhenotype_Output/DrugPredictions.csv", row.names = 1, check.names = F, stringsAsFactors = F, header = T)
outTab <- NULL
for (drug in colnames(drugsen)) {
  tmp <- data.frame(
    sen = drugsen[, drug],
    group = ann[rownames(drugsen), "group"],
    row.names = rownames(drugsen),
    stringsAsFactors = F
  )
  
  avg <- as.numeric(by(tmp$sen, tmp$group, mean))
  wt <- wilcox.test(sen ~ group, data = tmp)
  
  outTab <- rbind.data.frame(outTab,
                             data.frame(
                               drug = drug,
                               avg1 = avg[1],
                               avg2 = avg[2],
                               p = wt$p.value,
                               stringsAsFactors = F
                             ),
                             stringsAsFactors = F
  )
}
outTab$fc <- outTab$avg1 / outTab$avg2
outTab$log2fc <- log2(outTab$fc)
