# Supplementary material for: Fluorofenidone alleviates liver fibrosis by inhibiting hepatic stellate cell autophagy via the TGF-β1/Smad pathway: implications for liver cancer
Source: PeerJ. 2023 Sep 28;11:e16060. doi: 10.7717/peerj.16060 (PMC10542821; doi:10.7717/peerj.16060)
Supplement: Supplemental Information 6 [file peerj-11-16060-s006.zip › R codes-R matrices/1.8survplot_2genes.R]

dir.create("survplot_2genes/")
FUN <- function(gene){
  surv_expr <- fread("LIHC_TCGA_surv_expr.txt", data.table = F)
  surv_df <- surv_expr %>%
    dplyr::select(c("sample", "time", "status", gene)) %>%
    as.data.frame()
  surv_df$time <- surv_df$time / 30
  cutoff <- survminer::surv_cutpoint(surv_df, time = "time", event = "status", variables = gene, minprop = 0.1) %>% .$cutpoint
  cutoff <- cutoff$cutpoint
  surv_df$group <- ifelse(surv_df[, gene] >= cutoff, str_c("High-", gene), str_c("Low-", gene))
  sfit <- survfit(Surv(time, status) ~ group, data = surv_df)
  diff <- survdiff(formula = Surv(time, status) ~ group, data = surv_df, rho = 0)
  pval <- pchisq(diff$chisq, length(diff$n) - 1, lower.tail = FALSE)
  
  library(survminer)
  gg <- ggsurvplot(sfit, data = surv_df,
                   size = 1,
                   risk.table = TRUE,
                   conf.int = F, # 置信区间
                   risk.table.y.text = F,
                   palette = c("#ff6b35", "#1a659e"),
                   pval.method = F,
                   pval = ifelse(pval < 0.0001, "p < 0.0001", paste0("p = ", pval %>% round(digits = 3))),
                   ncensor.plot = F,
                   censor = F, 
                   xlab = "Months",
                   ylab = "Overall Survival",
                   legend = "bottom",
                   legend.title = gene, ggtheme = theme_blue,
                   legend.labs = c("High-Expr", "Low-Expr")
  )

}
genes <- c("SMAD2", "SMAD3")
lapply(genes, FUN)
