# Supplementary material for: Fluorofenidone alleviates liver fibrosis by inhibiting hepatic stellate cell autophagy via the TGF-β1/Smad pathway: implications for liver cancer
Source: PeerJ. 2023 Sep 28;11:e16060. doi: 10.7717/peerj.16060 (PMC10542821; doi:10.7717/peerj.16060)
Supplement: Supplemental Information 6 [file peerj-11-16060-s006.zip › R codes-R matrices/1.1Univar_result_AUTOPHAGY.R]

FUN_surv <- function(i, surv_expr) {
  Sur <- Surv(surv_expr$time, surv_expr$status)
  cox <- coxph(Sur ~ surv_expr[, i], data = surv_expr)
  coxSummary <- summary(cox)
  gene <- names(surv_expr)[i]
  HR <- coxSummary$coefficients[, "exp(coef)"]
  lower <- coxSummary$conf.int[, 3]
  upper <- coxSummary$conf.int[, 4]
  PValue <- round(coxSummary$coefficients[, 5], 6)
  res <- data.frame(gene = gene, HR = HR, lower.95 = lower, upper.95 = upper, pvalue = PValue)
  return(res)
}
l <- pbapply::pblapply(3:ncol(surv_expr), FUN = FUN_surv, surv_expr = surv_expr)
Univar <- do.call(rbind, l)
Univar$gene <- Univar$gene %>% str_replace_all("_", "-")
write.csv(Univar, file = "Univar_result_AUTOPHAGY.csv", row.names = F)
