# Supplementary material for: Fluorofenidone alleviates liver fibrosis by inhibiting hepatic stellate cell autophagy via the TGF-β1/Smad pathway: implications for liver cancer
Source: PeerJ. 2023 Sep 28;11:e16060. doi: 10.7717/peerj.16060 (PMC10542821; doi:10.7717/peerj.16060)
Supplement: Supplemental Information 6 [file peerj-11-16060-s006.zip › R codes-R matrices/1.4ssGSEA_AUTOPHAGY_TCGA.R]

surv_df$time <- surv_df$time / 30
cutoff <- survminer::surv_cutpoint(surv_df, time = "time", event = "status", variables = "AUTOPHAGY", minprop = 0.1) %>% .$cutpoint
cutoff <- cutoff$cutpoint
surv_df$group <- ifelse(surv_df$AUTOPHAGY >= cutoff, "High-AUTOPHAGY", "Low-AUTOPHAGY")
sfit <- survfit(Surv(time, status) ~ group, data = surv_df)
diff <- survdiff(formula = Surv(time, status) ~ group, data = surv_df, rho = 0)
pval <- pchisq(diff$chisq, length(diff$n) - 1, lower.tail = FALSE)

library(survminer)
gg <- ggsurvplot(sfit, data = surv_df,
                 size = 1,
                 risk.table = TRUE,
                 conf.int = F, # 置信区间
                 risk.table.y.text = F,
                 palette = c("#ff6b35", "#1a659e"),
                 pval.method = F,
                 pval = ifelse(pval < 0.0001, "p < 0.0001", paste0("p = ", pval %>% round(digits = 3))),
                 ncensor.plot = F,
                 censor = F, 
                 xlab = "Months",
                 ylab = "Overall Survival",
                 legend = "bottom",
                 legend.title = "", ggtheme = theme_blue,
                 legend.labs = c("High-AUTOPHAGY", "Low-AUTOPHAGY")
)
gg2 <- cowplot::plot_grid(gg$plot + theme(legend.background = element_blank(), legend.text = element_text(size = 12), , legend.title = element_text(size = 12)), gg$table + theme(plot.title = element_blank()), ncol = 1, rel_widths = 1, rel_heights = c(1, .3), align = "hv")

pdf("survplot_AUTOPHAGY_TCGA.pdf", width = 4, height = 5.5)
print(gg2)
dev.off()
