# Supplementary material for: Fluorofenidone alleviates liver fibrosis by inhibiting hepatic stellate cell autophagy via the TGF-β1/Smad pathway: implications for liver cancer
Source: PeerJ. 2023 Sep 28;11:e16060. doi: 10.7717/peerj.16060 (PMC10542821; doi:10.7717/peerj.16060)
Supplement: Supplemental Information 6 [file peerj-11-16060-s006.zip › R codes-R matrices/clustergsea_result_KEGG_AUTOPHAGY.csv]

	ID	Description	setSize	enrichmentScore	NES	pvalue	p.adjust	qvalues	rank	leading_edge	core_enrichment
hsa04010	hsa04010	MAPK signaling pathway	294	0.484078475	1.325632778	1.00E-04	0.000498862	0.000230784	11945	tags=61%, list=38%, signal=38%	RASA1/ATF2/PPP3R1/TRAF6/MAPK1/TAOK1/MAPK9/SOS1/MAP3K7/NFATC3/GRB2/RELA/STK4/PPP3CB/MAP3K2/HSPA8/RAP1B/PPP5C/TAB2/PAK2/PRKCA/MAPK14/CDC42/BRAF/NRAS/RPS6KA5/MAP4K3/MAP3K3/ELK4/RASA2/RPS6KA3/MKNK1/KRAS/MAPK8/MAP3K1/MAPKAPK5/NF1/PRKACB/TAOK3/TAOK2/PPM1B/GNA12/CHUK/NLK/MAP2K5/NFKB1/RAP1A/MAP4K4/KITLG/IRAK4/DAXX/CRKL/PPP3CA/TGFBR2/IL1R1/PDGFC/RPS6KA4/LAMTOR3/PPM1A/MAP3K13/ELK1/PPP3CC/MAP3K8/RAPGEF2/MAP…
hsa04110	hsa04110	Cell cycle	124	0.619053517	1.648953916	1.00E-04	0.000498862	0.000230784	7507	tags=69%, list=24%, signal=53%	SKP1/ORC4/SMAD2/CDC23/ANAPC1/CDC27/YWHAQ/YWHAG/HDAC2/SMAD3/TFDP2/YWHAB/SMAD4/ORC5/CUL1/ORC2/ATM/SMC3/STAG2/BUB3/ANAPC10/STAG1/ANAPC13/SMC1A/ORC3/CDK7/CREBBP/CDK2/ANAPC4/CDK6/RB1/EP300/CDKN1B/ABL1/HDAC1/RBL2/RAD21/YWHAH/MCM6/DBF4/PRKDC/E2F4/MCM3/YWHAE/CDKN2B/PCNA/BUB1/ANAPC7/MCM2/ORC1/CDK4/E2F3/CDC14A/CCNE2/ANAPC5/MCM4/ATR/RBL1/BUB1B/MCM5/CDC6/CDC16/MCM7/ANAPC2/MAD2L1/TTK/CHEK1/YWHAZ/TGFB2/CDC14B/…
hsa04150	hsa04150	mTOR signaling pathway	152	0.564562011	1.515902157	1.00E-04	0.000498862	0.000230784	9844	tags=64%, list=32%, signal=44%	CAB39/ATP6V1A/FNIP1/RHOA/PIK3CA/MAPK1/SOS1/GRB2/EIF4B/PRKAA2/MIOS/SEH1L/RHEB/EIF4E/PRKCA/RPTOR/BRAF/RRAGC/SLC38A9/ATP6V1D/NRAS/RRAGA/CASTOR2/ATP6V1E1/RPS6KA3/PDPK1/KRAS/PIK3CB/STRADA/ATP6V1B2/RICTOR/TTI1/CHUK/SEC13/DVL3/ATP6V1C1/TSC1/MAPKAP1/CAB39L/LAMTOR3/PRKAA1/LAMTOR5/DVL2/MAP2K1/SOS2/RPS6KB1/CLIP1/WDR59/GRB10/PTEN/NPRL3/AKT2/SLC3A2/LPIN1/FLCN/ATP6V1E2/TBC1D7/LAMTOR1/ATP6V1G1/IKBKB/EIF4E2/TSC2…
hsa04310	hsa04310	Wnt signaling pathway	159	0.506845633	1.363245138	1.00E-04	0.000498862	0.000230784	8889	tags=52%, list=29%, signal=37%	CSNK1A1/SKP1/CTNNB1/PPP3R1/CSNK2A1/RHOA/ROCK2/SENP2/MAPK9/MAP3K7/NFATC3/SMAD3/RYK/RUVBL1/FBXW11/TBL1XR1/PPP3CB/SMAD4/CUL1/PRKCA/APC/CSNK2A2/VANGL1/CAMK2G/PSEN1/BTRC/CREBBP/MAPK8/PRKACB/CACYBP/TBL1X/DAAM1/NLK/EP300/DVL3/CTBP1/CTNNBIP1/PPP3CA/PRICKLE3/CSNK2A3/CAMK2D/ZNRF3/INVS/TCF7L2/PPP3CC/DVL2/BAMBI/TCF7/AXIN2/CSNK1E/SIAH1/RNF43/ROR1/RAC1/FZD6/GSK3B/CCND3/NKD1/PORCN/MYC/FZD5/LGR4/PLCB1/LRP6/AXIN1…
hsa04350	hsa04350	TGF-beta signaling pathway	94	0.51514803	1.355975914	0.00049995	0.001620339	0.000749604	6854	tags=45%, list=22%, signal=35%	PPP2CA/SKP1/SMAD2/RHOA/MAPK1/SMAD3/ACVR1/SMAD4/ROCK1/CUL1/ACVR2A/SMURF2/SP1/NEO1/CREBBP/SMURF1/EP300/ZFYVE9/ZFYVE16/BMPR1A/TGIF1/TGFBR2/SMAD5/BMPR2/SMAD1/PPP2CB/E2F4/RPS6KB1/CDKN2B/BAMBI/TGFBR1/SMAD7/MICOS10-NBL1/RBL1/RGMB/MAPK3/BMP4/TGFB2/LTBP1/MYC/E2F5/TFDP1
hsa04370	hsa04370	VEGF signaling pathway	59	0.55552749	1.426324337	0.00089991	0.002546201	0.001177927	9369	tags=59%, list=30%, signal=42%	PPP3R1/PIK3CA/MAPK1/PPP3CB/PRKCA/MAPK14/CDC42/NRAS/KRAS/PIK3CB/PPP3CA/CASP9/PLCG1/PPP3CC/MAP2K1/PTK2/AKT2/SRC/PXN/RAF1/MAPK3/RAC1/MAPKAPK2/VEGFA/MAPKAPK3/PIK3R1/PRKCB/PLA2G4A/PIK3R3/PIK3R2/JMJD7-PLA2G4B/NFATC2/AKT1/AKT3/KDR
hsa04115	hsa04115	p53 signaling pathway	72	0.530065264	1.376446509	0.0009999	0.002742777	0.001268868	8842	tags=60%, list=28%, signal=43%	CASP8/ATM/RCHY1/PPM1D/CDK2/CDK6/CCNG2/BCL2L1/CASP9/RRM2/TNFRSF10B/PTEN/APAF1/CDK4/CCNG1/SIAH1/CCNE2/CYCS/ATR/TSC2/CASP3/CHEK1/RRM2B/CCND3/SESN1/PMAIP1/PERP/ZMAT3/CCNB1/CD82/AIFM2/CDK1/SHISA5/GORAB/GTSE1/MDM4/CCNB2/BCL2/FAS/CCND1/THBS1/SESN3/TP53I3
hsa04151	hsa04151	PI3K-Akt signaling pathway	348	0.433040007	1.190132748	0.0009999	0.002742777	0.001268868	12447	tags=55%, list=40%, signal=34%	PPP2CA/ATF2/PIK3CA/YWHAQ/YWHAG/MAPK1/JAK1/CREB1/SOS1/GNB1/ITGA6/GRB2/EIF4B/RELA/YWHAB/PRKAA2/PPP2R2A/RHEB/EIF4E/PRKCA/RPTOR/HSP90AA1/NRAS/HSP90AB1/PPP2R5E/PDPK1/KRAS/ATF6B/PIK3CB/PKN2/CDK2/CHUK/CDK6/ITGB1/CDKN1B/LAMC1/FOXO3/NFKB1/KITLG/BCL2L1/ITGAV/ITGA2/TSC1/PPP2R5D/RBL2/CASP9/CREB3L2/YWHAH/PDGFC/BRCA1/PRKAA1/PPP2CB/MAP2K1/SOS2/PTK2/RPS6KB1/PIK3CG/YWHAE/PTEN/JAK2/AKT2/PHLPP1/BCL2L11/CDK4/MET/GNG…
hsa04330	hsa04330	Notch signaling pathway	48	0.564602346	1.431294115	0.00159984	0.004031294	0.001864963	9468	tags=60%, list=30%, signal=42%	HDAC2/CIR1/ADAM17/MAML1/SNW1/PSEN1/CREBBP/DTX3L/EP300/DVL3/CTBP1/NUMB/HDAC1/NCSTN/DVL2/KAT2B/NCOR2/MAML2/NOTCH2/MAML3/APH1A/NUMBL/JAG1/DLL4/PSEN2/DVL1/NOTCH1/KAT2A/NOTCH3
